# Supplementary material for: Successional dynamics of marine fouling hydroids (Cnidaria: Hydrozoa) at a finfish aquaculture facility in the Mediterranean Sea
Source: PLoS One. 2018 Apr 2;13(4):e0195352. doi: 10.1371/journal.pone.0195352 (PMC5880403; doi:10.1371/journal.pone.0195352)
Supplement: S1 Table — (XLSX) [file pone.0195352.s001.xlsx]

## Sheet: Foglio1
TEMPERATURE DATA AT THE PORT OF TARANTO THROUGHOUT THE STUDY
DATE	HOUR	TEMPERATURE (°C)				DATE	HOUR	TEMPERATURE (°C)				DATE	HOUR	TEMPERATURE (°C)				DATE	HOUR	TEMPERATURE (°C)				DATE	HOUR	TEMPERATURE (°C)				DATE	HOUR	TEMPERATURE (°C)				DATE	HOUR	TEMPERATURE (°C)
1/4/2013	00:00	15.3				1/7/2013	00:00	22.9				1/10/2013	00:00	24.5				1/1/2014	00:00	14.5				1/4/2014	00:00	16.1				1/7/2014	00:00	26				1/10/2014	00:00	23.3
1/4/2013	01:00	15.3				1/7/2013	01:00	22.8				1/10/2013	01:00	24.5				1/1/2014	01:00	14.5				1/4/2014	01:00	16.1				1/7/2014	01:00	25.9				1/10/2014	01:00	23.3
1/4/2013	02:00	15.2				1/7/2013	02:00	22.8				1/10/2013	02:00	24.5				1/1/2014	02:00	14.6				1/4/2014	02:00	16.1				1/7/2014	02:00	25.9				1/10/2014	02:00	23.2
1/4/2013	03:00	15.2				1/7/2013	03:00	22.7				1/10/2013	03:00	24.4				1/1/2014	03:00	14.6				1/4/2014	03:00	16				1/7/2014	03:00	25.9				1/10/2014	03:00	23.2
1/4/2013	04:00	15.2				1/7/2013	04:00	22.7				1/10/2013	04:00	24.4				1/1/2014	04:00	14.6				1/4/2014	04:00	16				1/7/2014	04:00	25.9				1/10/2014	04:00	23.2
1/4/2013	05:00	15.2				1/7/2013	05:00	22.6				1/10/2013	05:00	24.3				1/1/2014	05:00	14.6				1/4/2014	05:00	16				1/7/2014	05:00	25.8				1/10/2014	05:00	23.2
1/4/2013	06:00	15.2				1/7/2013	06:00	22.6				1/10/2013	06:00	24.3				1/1/2014	06:00	14.5				1/4/2014	06:00	16				1/7/2014	06:00	25.8				1/10/2014	06:00	23.2
1/4/2013	07:00	15.1				1/7/2013	07:00	22.6				1/10/2013	07:00	24.3				1/1/2014	07:00	14.4				1/4/2014	07:00	15.9				1/7/2014	07:00	25.8				1/10/2014	07:00	23.2
1/4/2013	08:00	15.1				1/7/2013	08:00	22.5				1/10/2013	08:00	24.3				1/1/2014	08:00	14.4				1/4/2014	08:00	15.9				1/7/2014	08:00	25.8				1/10/2014	08:00	23.2
1/4/2013	09:00	15.1				1/7/2013	09:00	22.4				1/10/2013	09:00	24.3				1/1/2014	09:00	14.4				1/4/2014	09:00	15.9				1/7/2014	09:00	25.8				1/10/2014	09:00	23.1
1/4/2013	10:00	15.1				1/7/2013	10:00	22.4				1/10/2013	10:00	24.3				1/1/2014	10:00	14.4				1/4/2014	10:00	16				1/7/2014	10:00	25.8				1/10/2014	10:00	23.1
1/4/2013	11:00	15.1				1/7/2013	11:00	22.2				1/10/2013	11:00	24.3				1/1/2014	11:00	14.5				1/4/2014	11:00	16				1/7/2014	11:00	25.8				1/10/2014	11:00	23.1
1/4/2013	12:00	15.2				1/7/2013	12:00	22.2				1/10/2013	12:00	24.3				1/1/2014	12:00	14.5				1/4/2014	12:00	16				1/7/2014	12:00	25.9				1/10/2014	12:00	23.2
1/4/2013	13:00	15.2				1/7/2013	13:00	22.3				1/10/2013	13:00	24.4				1/1/2014	13:00	14.6				1/4/2014	13:00	16				1/7/2014	13:00	25.9				1/10/2014	13:00	23.2
1/4/2013	14:00	15.3				1/7/2013	14:00	22.5				1/10/2013	14:00	24.4				1/1/2014	14:00	14.6				1/4/2014	14:00	16				1/7/2014	14:00	25.9				1/10/2014	14:00	23.3
1/4/2013	15:00	15.3				1/7/2013	15:00	22.7				1/10/2013	15:00	24.4				1/1/2014	15:00	14.7				1/4/2014	15:00	15.9				1/7/2014	15:00	25.9				1/10/2014	15:00	23.3
1/4/2013	16:00	15.3				1/7/2013	16:00	22.8				1/10/2013	16:00	24.4				1/1/2014	16:00	14.7				1/4/2014	16:00	15.9				1/7/2014	16:00	25.9				1/10/2014	16:00	23.3
1/4/2013	17:00	15.3				1/7/2013	17:00	23				1/10/2013	17:00	24.4				1/1/2014	17:00	14.7				1/4/2014	17:00	16				1/7/2014	17:00	25.9				1/10/2014	17:00	23.3
1/4/2013	18:00	15.3				1/7/2013	18:00	23				1/10/2013	18:00	24.4				1/1/2014	18:00	14.7				1/4/2014	18:00	16.2				1/7/2014	18:00	26				1/10/2014	18:00	23.4
1/4/2013	19:00	15.4				1/7/2013	19:00	23				1/10/2013	19:00	24.3				1/1/2014	19:00	14.6				1/4/2014	19:00	16.3				1/7/2014	19:00	26				1/10/2014	19:00	23.4
1/4/2013	20:00	15.4				1/7/2013	20:00	23				1/10/2013	20:00	24.3				1/1/2014	20:00	14.6				1/4/2014	20:00	16.4				1/7/2014	20:00	26				1/10/2014	20:00	23.4
1/4/2013	21:00	15.4				1/7/2013	21:00	23				1/10/2013	21:00	24.2				1/1/2014	21:00	14.6				1/4/2014	21:00	16.4				1/7/2014	21:00	26				1/10/2014	21:00	23.4
1/4/2013	22:00	15.4				1/7/2013	22:00	23				1/10/2013	22:00	24.2				1/1/2014	22:00	14.6				1/4/2014	22:00	16.4				1/7/2014	22:00	26				1/10/2014	22:00	23.4
1/4/2013	23:00	15.5				1/7/2013	23:00	23				1/10/2013	23:00	24.2				1/1/2014	23:00	14.6				1/4/2014	23:00	16.4				1/7/2014	23:00	26				1/10/2014	23:00	23.4
2/4/2013	00:00	15.5				2/7/2013	00:00	22.9				2/10/2013	00:00	24.2				2/1/2014	00:00	14.7				2/4/2014	00:00	16.3				2/7/2014	00:00	26				2/10/2014	00:00	23.3
2/4/2013	01:00	15.5				2/7/2013	01:00	22.9				2/10/2013	01:00	24.2				2/1/2014	01:00	14.7				2/4/2014	01:00	16.2				2/7/2014	01:00	25.9				2/10/2014	01:00	23.3
2/4/2013	02:00	15.5				2/7/2013	02:00	22.9				2/10/2013	02:00	24.2				2/1/2014	02:00	14.7				2/4/2014	02:00	16.1				2/7/2014	02:00	25.9				2/10/2014	02:00	23.3
2/4/2013	03:00	15.5				2/7/2013	03:00	23				2/10/2013	03:00	24.2				2/1/2014	03:00	14.8				2/4/2014	03:00	16				2/7/2014	03:00	25.9				2/10/2014	03:00	23.2
2/4/2013	04:00	15.5				2/7/2013	04:00	23				2/10/2013	04:00	24.1				2/1/2014	04:00	14.8				2/4/2014	04:00	15.9				2/7/2014	04:00	25.9				2/10/2014	04:00	23.2
2/4/2013	05:00	15.5				2/7/2013	05:00	23				2/10/2013	05:00	24.1				2/1/2014	05:00	14.8				2/4/2014	05:00	15.9				2/7/2014	05:00	25.9				2/10/2014	05:00	23.1
2/4/2013	06:00	15.4				2/7/2013	06:00	23				2/10/2013	06:00	24				2/1/2014	06:00	14.7				2/4/2014	06:00	15.9				2/7/2014	06:00	25.9				2/10/2014	06:00	23.1
2/4/2013	07:00	15.5				2/7/2013	07:00	23				2/10/2013	07:00	24				2/1/2014	07:00	14.7				2/4/2014	07:00	15.9				2/7/2014	07:00	25.9				2/10/2014	07:00	23.2
2/4/2013	08:00	15.5				2/7/2013	08:00	22.9				2/10/2013	08:00	23.9				2/1/2014	08:00	14.6				2/4/2014	08:00	16				2/7/2014	08:00	25.9				2/10/2014	08:00	23.1
2/4/2013	09:00	15.5				2/7/2013	09:00	22.8				2/10/2013	09:00	23.9				2/1/2014	09:00	14.5				2/4/2014	09:00	16.1				2/7/2014	09:00	25.9				2/10/2014	09:00	23.1
2/4/2013	10:00	15.5				2/7/2013	10:00	22.8				2/10/2013	10:00	23.8				2/1/2014	10:00	14.5				2/4/2014	10:00	16.1				2/7/2014	10:00	25.9				2/10/2014	10:00	23.1
2/4/2013	11:00	15.4				2/7/2013	11:00	22.8				2/10/2013	11:00	23.8				2/1/2014	11:00	14.5				2/4/2014	11:00	16.1				2/7/2014	11:00	25.9				2/10/2014	11:00	23.2
2/4/2013	12:00	15.5				2/7/2013	12:00	22.9				2/10/2013	12:00	23.8				2/1/2014	12:00	14.6				2/4/2014	12:00	16.1				2/7/2014	12:00	26				2/10/2014	12:00	23.2
2/4/2013	13:00	15.5				2/7/2013	13:00	23				2/10/2013	13:00	23.8				2/1/2014	13:00	14.7				2/4/2014	13:00	16.2				2/7/2014	13:00	26				2/10/2014	13:00	23.3
2/4/2013	14:00	15.5				2/7/2013	14:00	23.2				2/10/2013	14:00	23.9				2/1/2014	14:00	14.7				2/4/2014	14:00	16.2				2/7/2014	14:00	26.1				2/10/2014	14:00	23.3
2/4/2013	15:00	15.5				2/7/2013	15:00	23.3				2/10/2013	15:00	23.9				2/1/2014	15:00	14.8				2/4/2014	15:00	16.2				2/7/2014	15:00	26.2				2/10/2014	15:00	23.4
2/4/2013	16:00	15.6				2/7/2013	16:00	23.4				2/10/2013	16:00	23.9				2/1/2014	16:00	14.8				2/4/2014	16:00	16.2				2/7/2014	16:00	26.2				2/10/2014	16:00	23.4
2/4/2013	17:00	15.6				2/7/2013	17:00	23.6				2/10/2013	17:00	23.9				2/1/2014	17:00	14.9				2/4/2014	17:00	16.2				2/7/2014	17:00	26.3				2/10/2014	17:00	23.4
2/4/2013	18:00	15.5				2/7/2013	18:00	23.6				2/10/2013	18:00	23.9				2/1/2014	18:00	14.8				2/4/2014	18:00	16.4				2/7/2014	18:00	26.3				2/10/2014	18:00	23.4
2/4/2013	19:00	15.5				2/7/2013	19:00	23.6				2/10/2013	19:00	23.9				2/1/2014	19:00	14.7				2/4/2014	19:00	16.4				2/7/2014	19:00	26.4				2/10/2014	19:00	23.4
2/4/2013	20:00	15.5				2/7/2013	20:00	23.6				2/10/2013	20:00	23.9				2/1/2014	20:00	14.7				2/4/2014	20:00	16.5				2/7/2014	20:00	26.4				2/10/2014	20:00	23.4
2/4/2013	21:00	15.5				2/7/2013	21:00	23.6				2/10/2013	21:00	23.8				2/1/2014	21:00	14.6				2/4/2014	21:00	16.5				2/7/2014	21:00	26.4				2/10/2014	21:00	23.4
2/4/2013	22:00	15.5				2/7/2013	22:00	23.6				2/10/2013	22:00	23.8				2/1/2014	22:00	14.7				2/4/2014	22:00	16.6				2/7/2014	22:00	26.5				2/10/2014	22:00	23.4
2/4/2013	23:00	15.5				2/7/2013	23:00	23.5				2/10/2013	23:00	23.8				2/1/2014	23:00	14.6				2/4/2014	23:00	16.6				2/7/2014	23:00	26.5				2/10/2014	23:00	23.4
3/4/2013	00:00	15.4				3/7/2013	00:00	23.5				3/10/2013	00:00	23.8				3/1/2014	00:00	14.7				3/4/2014	00:00	16.6				3/7/2014	00:00	26.4				3/10/2014	00:00	23.4
3/4/2013	01:00	15.4				3/7/2013	01:00	23.5				3/10/2013	01:00	23.8				3/1/2014	01:00	14.8				3/4/2014	01:00	16.6				3/7/2014	01:00	26.4				3/10/2014	01:00	23.3
3/4/2013	02:00	15.4				3/7/2013	02:00	23.5				3/10/2013	02:00	23.8				3/1/2014	02:00	14.8				3/4/2014	02:00	16.6				3/7/2014	02:00	26.3				3/10/2014	02:00	23.3
3/4/2013	03:00	15.4				3/7/2013	03:00	23.5				3/10/2013	03:00	23.8				3/1/2014	03:00	14.8				3/4/2014	03:00	16.5				3/7/2014	03:00	26.2				3/10/2014	03:00	23.3
3/4/2013	04:00	15.4				3/7/2013	04:00	23.5				3/10/2013	04:00	23.8				3/1/2014	04:00	14.8				3/4/2014	04:00	16.5				3/7/2014	04:00	26.2				3/10/2014	04:00	23.3
3/4/2013	05:00	15.3				3/7/2013	05:00	23.5				3/10/2013	05:00	23.7				3/1/2014	05:00	14.8				3/4/2014	05:00	16.4				3/7/2014	05:00	26.2				3/10/2014	05:00	23.3
3/4/2013	06:00	15.3				3/7/2013	06:00	23.5				3/10/2013	06:00	23.6				3/1/2014	06:00	14.6				3/4/2014	06:00	16.3				3/7/2014	06:00	26.2				3/10/2014	06:00	23.3
3/4/2013	07:00	15.3				3/7/2013	07:00	23.4				3/10/2013	07:00	23.6				3/1/2014	07:00	14.5				3/4/2014	07:00	16.2				3/7/2014	07:00	26.1				3/10/2014	07:00	23.3
3/4/2013	08:00	15.3				3/7/2013	08:00	23.3				3/10/2013	08:00	23.5				3/1/2014	08:00	14.4				3/4/2014	08:00	16.1				3/7/2014	08:00	26.1				3/10/2014	08:00	23.3
3/4/2013	09:00	15.3				3/7/2013	09:00	23.3				3/10/2013	09:00	23.5				3/1/2014	09:00	14.4				3/4/2014	09:00	16.1				3/7/2014	09:00	26.1				3/10/2014	09:00	23.3
3/4/2013	10:00	15.3				3/7/2013	10:00	23.3				3/10/2013	10:00	23.4				3/1/2014	10:00	14.3				3/4/2014	10:00	16.1				3/7/2014	10:00	26.1				3/10/2014	10:00	23.3
3/4/2013	11:00	15.3				3/7/2013	11:00	23.3				3/10/2013	11:00	23.4				3/1/2014	11:00	14.3				3/4/2014	11:00	16.2				3/7/2014	11:00	26.1				3/10/2014	11:00	23.4
3/4/2013	12:00	15.3				3/7/2013	12:00	23.3				3/10/2013	12:00	23.4				3/1/2014	12:00	14.4				3/4/2014	12:00	16.2				3/7/2014	12:00	26.2				3/10/2014	12:00	23.4
3/4/2013	13:00	15.3				3/7/2013	13:00	23.3				3/10/2013	13:00	23.4				3/1/2014	13:00	14.5				3/4/2014	13:00	16.2				3/7/2014	13:00	26.2				3/10/2014	13:00	23.4
3/4/2013	14:00	15.3				3/7/2013	14:00	23.4				3/10/2013	14:00	23.4				3/1/2014	14:00	14.5				3/4/2014	14:00	16.2				3/7/2014	14:00	26.2				3/10/2014	14:00	23.5
3/4/2013	15:00	15.3				3/7/2013	15:00	23.6				3/10/2013	15:00	23.4				3/1/2014	15:00	14.6				3/4/2014	15:00	16.2				3/7/2014	15:00	26.3				3/10/2014	15:00	23.5
3/4/2013	16:00	15.3				3/7/2013	16:00	23.7				3/10/2013	16:00	23.4				3/1/2014	16:00	14.6				3/4/2014	16:00	16.2				3/7/2014	16:00	26.3				3/10/2014	16:00	23.5
3/4/2013	17:00	15.3				3/7/2013	17:00	23.8				3/10/2013	17:00	23.4				3/1/2014	17:00	14.6				3/4/2014	17:00	16.2				3/7/2014	17:00	26.3				3/10/2014	17:00	23.6
3/4/2013	18:00	15.3				3/7/2013	18:00	23.9				3/10/2013	18:00	23.4				3/1/2014	18:00	14.7				3/4/2014	18:00	16.2				3/7/2014	18:00	26.3				3/10/2014	18:00	23.6
3/4/2013	19:00	15.3				3/7/2013	19:00	24				3/10/2013	19:00	23.3				3/1/2014	19:00	14.6				3/4/2014	19:00	16.2				3/7/2014	19:00	26.3				3/10/2014	19:00	23.6
3/4/2013	20:00	15.3				3/7/2013	20:00	24				3/10/2013	20:00	23.3				3/1/2014	20:00	14.6				3/4/2014	20:00	16.3				3/7/2014	20:00	26.3				3/10/2014	20:00	23.6
3/4/2013	21:00	15.3				3/7/2013	21:00	23.9				3/10/2013	21:00	23.2				3/1/2014	21:00	14.6				3/4/2014	21:00	16.4				3/7/2014	21:00	26.2				3/10/2014	21:00	23.6
3/4/2013	22:00	15.3				3/7/2013	22:00	23.9				3/10/2013	22:00	23.2				3/1/2014	22:00	14.5				3/4/2014	22:00	16.4				3/7/2014	22:00	26.2				3/10/2014	22:00	23.6
3/4/2013	23:00	15.3				3/7/2013	23:00	23.8				3/10/2013	23:00	23.2				3/1/2014	23:00	14.5				3/4/2014	23:00	16.4				3/7/2014	23:00	26.1				3/10/2014	23:00	23.6
4/4/2013	00:00	15.3				4/7/2013	00:00	23.8				4/10/2013	00:00	23.1				4/1/2014	00:00	14.5				4/4/2014	00:00	16.4				4/7/2014	00:00	26				4/10/2014	00:00	23.6
4/4/2013	01:00	15.2				4/7/2013	01:00	23.8				4/10/2013	01:00	23.1				4/1/2014	01:00	14.5				4/4/2014	01:00	16.4				4/7/2014	01:00	25.9				4/10/2014	01:00	23.5
4/4/2013	02:00	15.2				4/7/2013	02:00	23.7				4/10/2013	02:00	23.1				4/1/2014	02:00	14.5				4/4/2014	02:00	16.4				4/7/2014	02:00	25.8				4/10/2014	02:00	23.5
4/4/2013	03:00	15.2				4/7/2013	03:00	23.7				4/10/2013	03:00	23.1				4/1/2014	03:00	14.6				4/4/2014	03:00	16.4				4/7/2014	03:00	25.8				4/10/2014	03:00	23.5
4/4/2013	04:00	15.2				4/7/2013	04:00	23.7				4/10/2013	04:00	23				4/1/2014	04:00	14.5				4/4/2014	04:00	16.4				4/7/2014	04:00	25.7				4/10/2014	04:00	23.4
4/4/2013	05:00	15.2				4/7/2013	05:00	23.7				4/10/2013	05:00	23				4/1/2014	05:00	14.5				4/4/2014	05:00	16.3				4/7/2014	05:00	25.5				4/10/2014	05:00	23.4
4/4/2013	06:00	15.2				4/7/2013	06:00	23.7				4/10/2013	06:00	22.9				4/1/2014	06:00	14.6				4/4/2014	06:00	16.3				4/7/2014	06:00	25.4				4/10/2014	06:00	23.3
4/4/2013	07:00	15.1				4/7/2013	07:00	23.7				4/10/2013	07:00	22.8				4/1/2014	07:00	14.5				4/4/2014	07:00	16.3				4/7/2014	07:00	25.3				4/10/2014	07:00	23.3
4/4/2013	08:00	15.1				4/7/2013	08:00	23.7				4/10/2013	08:00	22.7				4/1/2014	08:00	14.4				4/4/2014	08:00	16.3				4/7/2014	08:00	25.2				4/10/2014	08:00	23.3
4/4/2013	09:00	15.1				4/7/2013	09:00	23.7				4/10/2013	09:00	22.7				4/1/2014	09:00	14.3				4/4/2014	09:00	16.4				4/7/2014	09:00	24.9				4/10/2014	09:00	23.3
4/4/2013	10:00	15.1				4/7/2013	10:00	23.7				4/10/2013	10:00	22.7				4/1/2014	10:00	14.3				4/4/2014	10:00	16.4				4/7/2014	10:00	24.7				4/10/2014	10:00	23.4
4/4/2013	11:00	15.2				4/7/2013	11:00	23.7				4/10/2013	11:00	22.7				4/1/2014	11:00	14.3				4/4/2014	11:00	16.4				4/7/2014	11:00	24.6				4/10/2014	11:00	23.4
4/4/2013	12:00	15.3				4/7/2013	12:00	23.7				4/10/2013	12:00	22.7				4/1/2014	12:00	14.3				4/4/2014	12:00	16.4				4/7/2014	12:00	24.6				4/10/2014	12:00	23.4
4/4/2013	13:00	15.3				4/7/2013	13:00	23.7				4/10/2013	13:00	22.7				4/1/2014	13:00	14.4				4/4/2014	13:00	16.4				4/7/2014	13:00	24.6				4/10/2014	13:00	23.5
4/4/2013	14:00	15.4				4/7/2013	14:00	23.8				4/10/2013	14:00	22.7				4/1/2014	14:00	14.5				4/4/2014	14:00	16.3				4/7/2014	14:00	24.7				4/10/2014	14:00	23.5
4/4/2013	15:00	15.5				4/7/2013	15:00	23.9				4/10/2013	15:00	22.7				4/1/2014	15:00	14.6				4/4/2014	15:00	16.3				4/7/2014	15:00	24.7				4/10/2014	15:00	23.5
4/4/2013	16:00	15.6				4/7/2013	16:00	24				4/10/2013	16:00	22.7				4/1/2014	16:00	14.6				4/4/2014	16:00	16.3				4/7/2014	16:00	24.6				4/10/2014	16:00	23.6
4/4/2013	17:00	15.7				4/7/2013	17:00	24.1				4/10/2013	17:00	22.7				4/1/2014	17:00	14.7				4/4/2014	17:00	16.3				4/7/2014	17:00	24.5				4/10/2014	17:00	23.6
4/4/2013	18:00	15.7				4/7/2013	18:00	24.1				4/10/2013	18:00	22.7				4/1/2014	18:00	14.7				4/4/2014	18:00	16.4				4/7/2014	18:00	24.5				4/10/2014	18:00	23.6
4/4/2013	19:00	15.7				4/7/2013	19:00	24.1				4/10/2013	19:00	22.7				4/1/2014	19:00	14.7				4/4/2014	19:00	16.4				4/7/2014	19:00	24.4				4/10/2014	19:00	23.5
4/4/2013	20:00	15.7				4/7/2013	20:00	24				4/10/2013	20:00	22.7				4/1/2014	20:00	14.7				4/4/2014	20:00	16.4				4/7/2014	20:00	24.4				4/10/2014	20:00	23.5
4/4/2013	21:00	15.7				4/7/2013	21:00	24				4/10/2013	21:00	22.7				4/1/2014	21:00	14.6				4/4/2014	21:00	16.4				4/7/2014	21:00	24.4				4/10/2014	21:00	23.5
4/4/2013	22:00	15.7				4/7/2013	22:00	24				4/10/2013	22:00	22.7				4/1/2014	22:00	14.6				4/4/2014	22:00	16.4				4/7/2014	22:00	24.4				4/10/2014	22:00	23.5
4/4/2013	23:00	15.6				4/7/2013	23:00	24				4/10/2013	23:00	22.6				4/1/2014	23:00	14.5				4/4/2014	23:00	16.4				4/7/2014	23:00	24.5				4/10/2014	23:00	23.5
5/4/2013	00:00	15.6				5/7/2013	00:00	23.9				5/10/2013	00:00	22.6				5/1/2014	00:00	14.5				5/4/2014	00:00	16.4				5/7/2014	00:00	24.6				5/10/2014	00:00	23.5
5/4/2013	01:00	15.6				5/7/2013	01:00	23.9				5/10/2013	01:00	22.7				5/1/2014	01:00	14.6				5/4/2014	01:00	16.3				5/7/2014	01:00	24.7				5/10/2014	01:00	23.5
5/4/2013	02:00	15.6				5/7/2013	02:00	23.9				5/10/2013	02:00	22.7				5/1/2014	02:00	14.6				5/4/2014	02:00	16.3				5/7/2014	02:00	24.8				5/10/2014	02:00	23.5
5/4/2013	03:00	15.6				5/7/2013	03:00	23.9				5/10/2013	03:00	22.7				5/1/2014	03:00	14.7				5/4/2014	03:00	16.2				5/7/2014	03:00	24.8				5/10/2014	03:00	23.4
5/4/2013	04:00	15.5				5/7/2013	04:00	23.8				5/10/2013	04:00	22.6				5/1/2014	04:00	14.7				5/4/2014	04:00	16.1				5/7/2014	04:00	24.8				5/10/2014	04:00	23.3
5/4/2013	05:00	15.5				5/7/2013	05:00	23.7				5/10/2013	05:00	22.6				5/1/2014	05:00	14.7				5/4/2014	05:00	16.1				5/7/2014	05:00	24.8				5/10/2014	05:00	23.3
5/4/2013	06:00	15.5				5/7/2013	06:00	23.7				5/10/2013	06:00	22.6				5/1/2014	06:00	14.7				5/4/2014	06:00	16.1				5/7/2014	06:00	24.8				5/10/2014	06:00	23.2
5/4/2013	07:00	15.5				5/7/2013	07:00	23.7				5/10/2013	07:00	22.5				5/1/2014	07:00	14.7				5/4/2014	07:00	16				5/7/2014	07:00	24.7				5/10/2014	07:00	23.2
5/4/2013	08:00	15.5				5/7/2013	08:00	23.7				5/10/2013	08:00	22.5				5/1/2014	08:00	14.6				5/4/2014	08:00	16				5/7/2014	08:00	24.6				5/10/2014	08:00	23.2
5/4/2013	09:00	15.5				5/7/2013	09:00	23.7				5/10/2013	09:00	22.5				5/1/2014	09:00	14.6				5/4/2014	09:00	16				5/7/2014	09:00	24.5				5/10/2014	09:00	23.2
5/4/2013	10:00	15.5				5/7/2013	10:00	23.8				5/10/2013	10:00	22.5				5/1/2014	10:00	14.5				5/4/2014	10:00	16				5/7/2014	10:00	24.5				5/10/2014	10:00	23.3
5/4/2013	11:00	15.5				5/7/2013	11:00	23.8				5/10/2013	11:00	22.5				5/1/2014	11:00	14.6				5/4/2014	11:00	16.1				5/7/2014	11:00	24.5				5/10/2014	11:00	23.3
5/4/2013	12:00	15.6				5/7/2013	12:00	23.9				5/10/2013	12:00	22.5				5/1/2014	12:00	14.5				5/4/2014	12:00	16.1				5/7/2014	12:00	24.6				5/10/2014	12:00	23.3
5/4/2013	13:00	15.6				5/7/2013	13:00	23.9				5/10/2013	13:00	22.5				5/1/2014	13:00	14.5				5/4/2014	13:00	16.1				5/7/2014	13:00	24.7				5/10/2014	13:00	23.3
5/4/2013	14:00	15.6				5/7/2013	14:00	23.9				5/10/2013	14:00	22.5				5/1/2014	14:00	14.5				5/4/2014	14:00	16.1				5/7/2014	14:00	24.8				5/10/2014	14:00	23.3
5/4/2013	15:00	15.7				5/7/2013	15:00	24				5/10/2013	15:00	22.5				5/1/2014	15:00	14.5				5/4/2014	15:00	16.1				5/7/2014	15:00	25				5/10/2014	15:00	23.3
5/4/2013	16:00	15.8				5/7/2013	16:00	24				5/10/2013	16:00	22.5				5/1/2014	16:00	14.5				5/4/2014	16:00	16.1				5/7/2014	16:00	25.1				5/10/2014	16:00	23.3
5/4/2013	17:00	15.8				5/7/2013	17:00	24.1				5/10/2013	17:00	22.5				5/1/2014	17:00	14.5				5/4/2014	17:00	16.1				5/7/2014	17:00	25.3				5/10/2014	17:00	23.2
5/4/2013	18:00	15.8				5/7/2013	18:00	24.2				5/10/2013	18:00	22.4				5/1/2014	18:00	14.5				5/4/2014	18:00	16.1				5/7/2014	18:00	25.3				5/10/2014	18:00	23.2
5/4/2013	19:00	15.8				5/7/2013	19:00	24.2				5/10/2013	19:00	22.4				5/1/2014	19:00	14.6				5/4/2014	19:00	16.1				5/7/2014	19:00	25.3				5/10/2014	19:00	23.2
5/4/2013	20:00	15.7				5/7/2013	20:00	24.2				5/10/2013	20:00	22.4				5/1/2014	20:00	14.5				5/4/2014	20:00	16.1				5/7/2014	20:00	25.2				5/10/2014	20:00	23.2
5/4/2013	21:00	15.6				5/7/2013	21:00	24.2				5/10/2013	21:00	22.4				5/1/2014	21:00	14.6				5/4/2014	21:00	16.1				5/7/2014	21:00	25.2				5/10/2014	21:00	23.2
5/4/2013	22:00	15.6				5/7/2013	22:00	24.1				5/10/2013	22:00	22.4				5/1/2014	22:00	14.5				5/4/2014	22:00	16.1				5/7/2014	22:00	25.1				5/10/2014	22:00	23.2
5/4/2013	23:00	15.5				5/7/2013	23:00	24.1				5/10/2013	23:00	22.5				5/1/2014	23:00	14.5				5/4/2014	23:00	16.1				5/7/2014	23:00	25.2				5/10/2014	23:00	23.2
6/4/2013	00:00	15.5				6/7/2013	00:00	24				6/10/2013	00:00	22.4				6/1/2014	00:00	14.6				6/4/2014	00:00	16.1				6/7/2014	00:00	25.3				6/10/2014	00:00	23.3
6/4/2013	01:00	15.4				6/7/2013	01:00	24				6/10/2013	01:00	22.4				6/1/2014	01:00	14.6				6/4/2014	01:00	16.1				6/7/2014	01:00	25.4				6/10/2014	01:00	23.3
6/4/2013	02:00	15.4				6/7/2013	02:00	24				6/10/2013	02:00	22.4				6/1/2014	02:00	14.6				6/4/2014	02:00	16.1				6/7/2014	02:00	25.4				6/10/2014	02:00	23.2
6/4/2013	03:00	15.4				6/7/2013	03:00	23.9				6/10/2013	03:00	22.4				6/1/2014	03:00	14.7				6/4/2014	03:00	16.1				6/7/2014	03:00	25.5				6/10/2014	03:00	23.2
6/4/2013	04:00	15.4				6/7/2013	04:00	23.9				6/10/2013	04:00	22.4				6/1/2014	04:00	14.7				6/4/2014	04:00	16.1				6/7/2014	04:00	25.4				6/10/2014	04:00	23.1
6/4/2013	05:00	15.4				6/7/2013	05:00	23.8				6/10/2013	05:00	22.4				6/1/2014	05:00	14.8				6/4/2014	05:00	16.1				6/7/2014	05:00	25.5				6/10/2014	05:00	23
6/4/2013	06:00	15.4				6/7/2013	06:00	23.8				6/10/2013	06:00	22.3				6/1/2014	06:00	14.8				6/4/2014	06:00	16				6/7/2014	06:00	25.5				6/10/2014	06:00	22.9
6/4/2013	07:00	15.3				6/7/2013	07:00	23.7				6/10/2013	07:00	22.3				6/1/2014	07:00	14.7				6/4/2014	07:00	16				6/7/2014	07:00	25.4				6/10/2014	07:00	22.9
6/4/2013	08:00	15.3				6/7/2013	08:00	23.7				6/10/2013	08:00	22.3				6/1/2014	08:00	14.6				6/4/2014	08:00	16				6/7/2014	08:00	25.4				6/10/2014	08:00	22.9
6/4/2013	09:00	15.3				6/7/2013	09:00	23.7				6/10/2013	09:00	22.3				6/1/2014	09:00	14.6				6/4/2014	09:00	16				6/7/2014	09:00	25.4				6/10/2014	09:00	23
6/4/2013	10:00	15.2				6/7/2013	10:00	23.7				6/10/2013	10:00	22.3				6/1/2014	10:00	14.5				6/4/2014	10:00	16				6/7/2014	10:00	25.5				6/10/2014	10:00	23
6/4/2013	11:00	15.2				6/7/2013	11:00	23.7				6/10/2013	11:00	22.3				6/1/2014	11:00	14.5				6/4/2014	11:00	16				6/7/2014	11:00	25.6				6/10/2014	11:00	23.1
6/4/2013	12:00	15.2				6/7/2013	12:00	23.7				6/10/2013	12:00	22.3				6/1/2014	12:00	14.5				6/4/2014	12:00	16				6/7/2014	12:00	25.7				6/10/2014	12:00	23.1
6/4/2013	13:00	15.2				6/7/2013	13:00	23.7				6/10/2013	13:00	22.4				6/1/2014	13:00	14.5				6/4/2014	13:00	16				6/7/2014	13:00	25.8				6/10/2014	13:00	23.2
6/4/2013	14:00	15.3				6/7/2013	14:00	23.7				6/10/2013	14:00	22.4				6/1/2014	14:00	14.6				6/4/2014	14:00	16				6/7/2014	14:00	26				6/10/2014	14:00	23.2
6/4/2013	15:00	15.5				6/7/2013	15:00	23.7				6/10/2013	15:00	22.4				6/1/2014	15:00	14.6				6/4/2014	15:00	16				6/7/2014	15:00	26.1				6/10/2014	15:00	23.2
6/4/2013	16:00	15.7				6/7/2013	16:00	23.7				6/10/2013	16:00	22.4				6/1/2014	16:00	14.6				6/4/2014	16:00	16				6/7/2014	16:00	26.1				6/10/2014	16:00	23.2
6/4/2013	17:00	15.7				6/7/2013	17:00	23.8				6/10/2013	17:00	22.3				6/1/2014	17:00	14.7				6/4/2014	17:00	16				6/7/2014	17:00	26.2				6/10/2014	17:00	23.1
6/4/2013	18:00	15.8				6/7/2013	18:00	23.8				6/10/2013	18:00	22.3				6/1/2014	18:00	14.7				6/4/2014	18:00	16				6/7/2014	18:00	26.3				6/10/2014	18:00	23.1
6/4/2013	19:00	15.9				6/7/2013	19:00	23.8				6/10/2013	19:00	22.3				6/1/2014	19:00	14.7				6/4/2014	19:00	16				6/7/2014	19:00	26.3				6/10/2014	19:00	23.1
6/4/2013	20:00	15.9				6/7/2013	20:00	23.8				6/10/2013	20:00	22.3				6/1/2014	20:00	14.7				6/4/2014	20:00	16				6/7/2014	20:00	26.2				6/10/2014	20:00	23.1
6/4/2013	21:00	15.8				6/7/2013	21:00	23.8				6/10/2013	21:00	22.3				6/1/2014	21:00	14.7				6/4/2014	21:00	16				6/7/2014	21:00	26.2				6/10/2014	21:00	23.1
6/4/2013	22:00	15.7				6/7/2013	22:00	23.8				6/10/2013	22:00	22.3				6/1/2014	22:00	14.6				6/4/2014	22:00	16				6/7/2014	22:00	26.2				6/10/2014	22:00	23.2
6/4/2013	23:00	15.6				6/7/2013	23:00	23.8				6/10/2013	23:00	22.3				6/1/2014	23:00	14.6				6/4/2014	23:00	16				6/7/2014	23:00	26.2				6/10/2014	23:00	23.2
7/4/2013	00:00	15.6				7/7/2013	00:00	23.8				7/10/2013	00:00	22.3				7/1/2014	00:00	14.5				7/4/2014	00:00	16				7/7/2014	00:00	26.2				7/10/2014	00:00	23.2
7/4/2013	01:00	15.5				7/7/2013	01:00	23.7				7/10/2013	01:00	22.3				7/1/2014	01:00	14.5				7/4/2014	01:00	16				7/7/2014	01:00	26.3				7/10/2014	01:00	23.3
7/4/2013	02:00	15.4				7/7/2013	02:00	23.6				7/10/2013	02:00	22.4				7/1/2014	02:00	14.5				7/4/2014	02:00	16				7/7/2014	02:00	26.3				7/10/2014	02:00	23.3
7/4/2013	03:00	15.4				7/7/2013	03:00	23.6				7/10/2013	03:00	22.4				7/1/2014	03:00	14.5				7/4/2014	03:00	16				7/7/2014	03:00	26.4				7/10/2014	03:00	23.3
7/4/2013	04:00	15.3				7/7/2013	04:00	23.5				7/10/2013	04:00	22.4				7/1/2014	04:00	14.5				7/4/2014	04:00	16				7/7/2014	04:00	26.4				7/10/2014	04:00	23.2
7/4/2013	05:00	15.5				7/7/2013	05:00	23.4				7/10/2013	05:00	22.3				7/1/2014	05:00	14.5				7/4/2014	05:00	16				7/7/2014	05:00	26.4				7/10/2014	05:00	23.1
7/4/2013	06:00	15.5				7/7/2013	06:00	23.4				7/10/2013	06:00	22.3				7/1/2014	06:00	14.5				7/4/2014	06:00	16				7/7/2014	06:00	26.3				7/10/2014	06:00	23
7/4/2013	07:00	15.5				7/7/2013	07:00	23.3				7/10/2013	07:00	22.2				7/1/2014	07:00	14.5				7/4/2014	07:00	16				7/7/2014	07:00	26.3				7/10/2014	07:00	22.9
7/4/2013	08:00	15.5				7/7/2013	08:00	23.4				7/10/2013	08:00	22.3				7/1/2014	08:00	14.5				7/4/2014	08:00	16				7/7/2014	08:00	26.2				7/10/2014	08:00	22.9
7/4/2013	09:00	15.5				7/7/2013	09:00	23.4				7/10/2013	09:00	22.3				7/1/2014	09:00	14.6				7/4/2014	09:00	16				7/7/2014	09:00	26.1				7/10/2014	09:00	23
7/4/2013	10:00	15.5				7/7/2013	10:00	23.4				7/10/2013	10:00	22.3				7/1/2014	10:00	14.5				7/4/2014	10:00	16				7/7/2014	10:00	26.1				7/10/2014	10:00	23
7/4/2013	11:00	15.4				7/7/2013	11:00	23.4				7/10/2013	11:00	22.3				7/1/2014	11:00	14.5				7/4/2014	11:00	16				7/7/2014	11:00	26.1				7/10/2014	11:00	23.1
7/4/2013	12:00	15.4				7/7/2013	12:00	23.4				7/10/2013	12:00	22.4				7/1/2014	12:00	14.4				7/4/2014	12:00	16.1				7/7/2014	12:00	26.1				7/10/2014	12:00	23.1
7/4/2013	13:00	15.3				7/7/2013	13:00	23.4				7/10/2013	13:00	22.4				7/1/2014	13:00	14.4				7/4/2014	13:00	16.1				7/7/2014	13:00	26.3				7/10/2014	13:00	23.1
7/4/2013	14:00	15.3				7/7/2013	14:00	23.4				7/10/2013	14:00	22.4				7/1/2014	14:00	14.5				7/4/2014	14:00	16.2				7/7/2014	14:00	26.4				7/10/2014	14:00	23.2
7/4/2013	15:00	15.3				7/7/2013	15:00	23.4				7/10/2013	15:00	22.5				7/1/2014	15:00	14.6				7/4/2014	15:00	16.2				7/7/2014	15:00	26.4				7/10/2014	15:00	23.2
7/4/2013	16:00	15.2				7/7/2013	16:00	23.4				7/10/2013	16:00	22.5				7/1/2014	16:00	14.7				7/4/2014	16:00	16.3				7/7/2014	16:00	26.6				7/10/2014	16:00	23.3
7/4/2013	17:00	15.2				7/7/2013	17:00	23.6				7/10/2013	17:00	22.5				7/1/2014	17:00	14.7				7/4/2014	17:00	16.4				7/7/2014	17:00	26.7				7/10/2014	17:00	23.3
7/4/2013	18:00	15.3				7/7/2013	18:00	23.7				7/10/2013	18:00	22.4				7/1/2014	18:00	14.7				7/4/2014	18:00	16.4				7/7/2014	18:00	26.7				7/10/2014	18:00	23.3
7/4/2013	19:00	15.3				7/7/2013	19:00	23.8				7/10/2013	19:00	22.4				7/1/2014	19:00	14.7				7/4/2014	19:00	16.4				7/7/2014	19:00	26.7				7/10/2014	19:00	23.2
7/4/2013	20:00	15.3				7/7/2013	20:00	23.9				7/10/2013	20:00	22.3				7/1/2014	20:00	14.8				7/4/2014	20:00	16.4				7/7/2014	20:00	26.7				7/10/2014	20:00	23.2
7/4/2013	21:00	15.3				7/7/2013	21:00	23.9				7/10/2013	21:00	22.4				7/1/2014	21:00	14.8				7/4/2014	21:00	16.4				7/7/2014	21:00	26.6				7/10/2014	21:00	23.1
7/4/2013	22:00	15.2				7/7/2013	22:00	24				7/10/2013	22:00	22.3				7/1/2014	22:00	14.7				7/4/2014	22:00	16.3				7/7/2014	22:00	26.6				7/10/2014	22:00	23
7/4/2013	23:00	15.2				7/7/2013	23:00	24				7/10/2013	23:00	22.3				7/1/2014	23:00	14.7				7/4/2014	23:00	16.3				7/7/2014	23:00	26.5				7/10/2014	23:00	23.1
8/4/2013	00:00	15.1				8/7/2013	00:00	24				8/10/2013	00:00	22.4				8/1/2014	00:00	14.6				8/4/2014	00:00	16.3				8/7/2014	00:00	26.5				8/10/2014	00:00	23.1
8/4/2013	01:00	15				8/7/2013	01:00	23.9				8/10/2013	01:00	22.4				8/1/2014	01:00	14.6				8/4/2014	01:00	16.3				8/7/2014	01:00	26.5				8/10/2014	01:00	23.2
8/4/2013	02:00	15				8/7/2013	02:00	23.9				8/10/2013	02:00	22.4				8/1/2014	02:00	14.6				8/4/2014	02:00	16.2				8/7/2014	02:00	26.5				8/10/2014	02:00	23.2
8/4/2013	03:00	14.9				8/7/2013	03:00	23.9				8/10/2013	03:00	22.4				8/1/2014	03:00	14.5				8/4/2014	03:00	16.2				8/7/2014	03:00	26.5				8/10/2014	03:00	23.2
8/4/2013	04:00	14.8				8/7/2013	04:00	23.8				8/10/2013	04:00	22.4				8/1/2014	04:00	14.5				8/4/2014	04:00	16.2				8/7/2014	04:00	26.5				8/10/2014	04:00	23.2
8/4/2013	05:00	14.8				8/7/2013	05:00	23.7				8/10/2013	05:00	22.4				8/1/2014	05:00	14.5				8/4/2014	05:00	16.2				8/7/2014	05:00	26.5				8/10/2014	05:00	23.1
8/4/2013	06:00	14.8				8/7/2013	06:00	23.7				8/10/2013	06:00	22.3				8/1/2014	06:00	14.5				8/4/2014	06:00	16.2				8/7/2014	06:00	26.4				8/10/2014	06:00	23
8/4/2013	07:00	14.8				8/7/2013	07:00	23.7				8/10/2013	07:00	22.3				8/1/2014	07:00	14.6				8/4/2014	07:00	16.2				8/7/2014	07:00	26.3				8/10/2014	07:00	22.9
8/4/2013	08:00	14.9				8/7/2013	08:00	23.6				8/10/2013	08:00	22.3				8/1/2014	08:00	14.6				8/4/2014	08:00	16.2				8/7/2014	08:00	26.3				8/10/2014	08:00	22.9
8/4/2013	09:00	14.9				8/7/2013	09:00	23.7				8/10/2013	09:00	22.3				8/1/2014	09:00	14.6				8/4/2014	09:00	16.2				8/7/2014	09:00	26.2				8/10/2014	09:00	22.8
8/4/2013	10:00	15				8/7/2013	10:00	23.7				8/10/2013	10:00	22.3				8/1/2014	10:00	14.5				8/4/2014	10:00	16.2				8/7/2014	10:00	26.2				8/10/2014	10:00	22.9
8/4/2013	11:00	15				8/7/2013	11:00	23.7				8/10/2013	11:00	22.3				8/1/2014	11:00	14.5				8/4/2014	11:00	16.3				8/7/2014	11:00	26.2				8/10/2014	11:00	22.9
8/4/2013	12:00	15				8/7/2013	12:00	23.7				8/10/2013	12:00	22.4				8/1/2014	12:00	14.6				8/4/2014	12:00	16.3				8/7/2014	12:00	26.3				8/10/2014	12:00	23
8/4/2013	13:00	15				8/7/2013	13:00	23.7				8/10/2013	13:00	22.4				8/1/2014	13:00	14.5				8/4/2014	13:00	16.4				8/7/2014	13:00	26.4				8/10/2014	13:00	23
8/4/2013	14:00	15				8/7/2013	14:00	23.7				8/10/2013	14:00	22.4				8/1/2014	14:00	14.5				8/4/2014	14:00	16.5				8/7/2014	14:00	26.5				8/10/2014	14:00	23.1
8/4/2013	15:00	15				8/7/2013	15:00	23.7				8/10/2013	15:00	22.5				8/1/2014	15:00	14.6				8/4/2014	15:00	16.6				8/7/2014	15:00	26.6				8/10/2014	15:00	23.1
8/4/2013	16:00	15				8/7/2013	16:00	23.9				8/10/2013	16:00	22.5				8/1/2014	16:00	14.6				8/4/2014	16:00	16.7				8/7/2014	16:00	26.8				8/10/2014	16:00	23.2
8/4/2013	17:00	15.1				8/7/2013	17:00	24.1				8/10/2013	17:00	22.5				8/1/2014	17:00	14.6				8/4/2014	17:00	16.7				8/7/2014	17:00	26.9				8/10/2014	17:00	23.2
8/4/2013	18:00	15.1				8/7/2013	18:00	24.2				8/10/2013	18:00	22.5				8/1/2014	18:00	14.6				8/4/2014	18:00	16.8				8/7/2014	18:00	27				8/10/2014	18:00	23.2
8/4/2013	19:00	15.1				8/7/2013	19:00	24.2				8/10/2013	19:00	22.5				8/1/2014	19:00	14.7				8/4/2014	19:00	16.8				8/7/2014	19:00	27				8/10/2014	19:00	23.2
8/4/2013	20:00	15.1				8/7/2013	20:00	24.3				8/10/2013	20:00	22.4				8/1/2014	20:00	14.8				8/4/2014	20:00	16.8				8/7/2014	20:00	27				8/10/2014	20:00	23.2
8/4/2013	21:00	15.2				8/7/2013	21:00	24.3				8/10/2013	21:00	22.4				8/1/2014	21:00	14.8				8/4/2014	21:00	16.8				8/7/2014	21:00	26.9				8/10/2014	21:00	23.1
8/4/2013	22:00	15.2				8/7/2013	22:00	24.3				8/10/2013	22:00	22.4				8/1/2014	22:00	14.8				8/4/2014	22:00	16.8				8/7/2014	22:00	26.8				8/10/2014	22:00	23.1
8/4/2013	23:00	15.2				8/7/2013	23:00	24.3				8/10/2013	23:00	22.4				8/1/2014	23:00	14.7				8/4/2014	23:00	16.8				8/7/2014	23:00	26.7				8/10/2014	23:00	23.1
9/4/2013	00:00	15.1				9/7/2013	00:00	24.3				9/10/2013	00:00	22.4				9/1/2014	00:00	14.7				9/4/2014	00:00	16.8				9/7/2014	00:00	26.6				9/10/2014	00:00	23.1
9/4/2013	01:00	15.1				9/7/2013	01:00	24.3				9/10/2013	01:00	22.4				9/1/2014	01:00	14.7				9/4/2014	01:00	16.7				9/7/2014	01:00	26.5				9/10/2014	01:00	23.1
9/4/2013	02:00	15				9/7/2013	02:00	24.3				9/10/2013	02:00	22.5				9/1/2014	02:00	14.7				9/4/2014	02:00	16.7				9/7/2014	02:00	26.4				9/10/2014	02:00	23.1
9/4/2013	03:00	15				9/7/2013	03:00	24.2				9/10/2013	03:00	22.5				9/1/2014	03:00	14.6				9/4/2014	03:00	16.7				9/7/2014	03:00	26.3				9/10/2014	03:00	23.1
9/4/2013	04:00	14.9				9/7/2013	04:00	24.2				9/10/2013	04:00	22.5				9/1/2014	04:00	14.6				9/4/2014	04:00	16.7				9/7/2014	04:00	26.3				9/10/2014	04:00	23.1
9/4/2013	05:00	14.9				9/7/2013	05:00	24.2				9/10/2013	05:00	22.5				9/1/2014	05:00	14.7				9/4/2014	05:00	16.7				9/7/2014	05:00	26.2				9/10/2014	05:00	23.1
9/4/2013	06:00	14.9				9/7/2013	06:00	24.1				9/10/2013	06:00	22.5				9/1/2014	06:00	14.6				9/4/2014	06:00	16.6				9/7/2014	06:00	26.2				9/10/2014	06:00	23
9/4/2013	07:00	15				9/7/2013	07:00	24.1				9/10/2013	07:00	22.5				9/1/2014	07:00	14.7				9/4/2014	07:00	16.6				9/7/2014	07:00	26				9/10/2014	07:00	23
9/4/2013	08:00	15				9/7/2013	08:00	24.1				9/10/2013	08:00	22.4				9/1/2014	08:00	14.6				9/4/2014	08:00	16.5				9/7/2014	08:00	26				9/10/2014	08:00	22.9
9/4/2013	09:00	15				9/7/2013	09:00	24.1				9/10/2013	09:00	22.4				9/1/2014	09:00	14.7				9/4/2014	09:00	16.5				9/7/2014	09:00	26				9/10/2014	09:00	22.9
9/4/2013	10:00	15				9/7/2013	10:00	24.1				9/10/2013	10:00	22.4				9/1/2014	10:00	14.7				9/4/2014	10:00	16.5				9/7/2014	10:00	26				9/10/2014	10:00	22.9
9/4/2013	11:00	14.9				9/7/2013	11:00	24.1				9/10/2013	11:00	22.4				9/1/2014	11:00	14.7				9/4/2014	11:00	16.5				9/7/2014	11:00	26				9/10/2014	11:00	23
9/4/2013	12:00	14.9				9/7/2013	12:00	24.1				9/10/2013	12:00	22.4				9/1/2014	12:00	14.6				9/4/2014	12:00	16.4				9/7/2014	12:00	26				9/10/2014	12:00	23
9/4/2013	13:00	14.9				9/7/2013	13:00	24.2				9/10/2013	13:00	22.4				9/1/2014	13:00	14.7				9/4/2014	13:00	16.5				9/7/2014	13:00	26				9/10/2014	13:00	23.1
9/4/2013	14:00	14.9				9/7/2013	14:00	24.2				9/10/2013	14:00	22.5				9/1/2014	14:00	14.7				9/4/2014	14:00	16.6				9/7/2014	14:00	26				9/10/2014	14:00	23.1
9/4/2013	15:00	15				9/7/2013	15:00	24.1				9/10/2013	15:00	22.5				9/1/2014	15:00	14.8				9/4/2014	15:00	16.6				9/7/2014	15:00	26.1				9/10/2014	15:00	23.1
9/4/2013	16:00	15.1				9/7/2013	16:00	24.3				9/10/2013	16:00	22.5				9/1/2014	16:00	14.8				9/4/2014	16:00	16.7				9/7/2014	16:00	26.3				9/10/2014	16:00	23.2
9/4/2013	17:00	15.1				9/7/2013	17:00	24.4				9/10/2013	17:00	22.6				9/1/2014	17:00	14.8				9/4/2014	17:00	16.7				9/7/2014	17:00	26.4				9/10/2014	17:00	23.2
9/4/2013	18:00	15.3				9/7/2013	18:00	24.5				9/10/2013	18:00	22.6				9/1/2014	18:00	14.9				9/4/2014	18:00	16.7				9/7/2014	18:00	26.5				9/10/2014	18:00	23.2
9/4/2013	19:00	15.4				9/7/2013	19:00	24.5				9/10/2013	19:00	22.6				9/1/2014	19:00	14.9				9/4/2014	19:00	16.7				9/7/2014	19:00	26.4				9/10/2014	19:00	23.2
9/4/2013	20:00	15.4				9/7/2013	20:00	24.5				9/10/2013	20:00	22.6				9/1/2014	20:00	14.9				9/4/2014	20:00	16.7				9/7/2014	20:00	26.4				9/10/2014	20:00	23.2
9/4/2013	21:00	15.4				9/7/2013	21:00	24.5				9/10/2013	21:00	22.5				9/1/2014	21:00	14.9				9/4/2014	21:00	16.7				9/7/2014	21:00	26.3				9/10/2014	21:00	23.2
9/4/2013	22:00	15.4				9/7/2013	22:00	24.5				9/10/2013	22:00	22.4				9/1/2014	22:00	14.9				9/4/2014	22:00	16.6				9/7/2014	22:00	26.3				9/10/2014	22:00	23.2
9/4/2013	23:00	15.4				9/7/2013	23:00	24.5				9/10/2013	23:00	22.4				9/1/2014	23:00	14.9				9/4/2014	23:00	16.6				9/7/2014	23:00	26.3				9/10/2014	23:00	23.2
10/4/2013	00:00	15.4				10/7/2013	00:00	24.5				10/10/2013	00:00	22.4				10/1/2014	00:00	14.9				10/4/2014	00:00	16.6				10/7/2014	00:00	26.3				10/10/2014	00:00	23.2
10/4/2013	01:00	15.3				10/7/2013	01:00	24.5				10/10/2013	01:00	22.4				10/1/2014	01:00	14.8				10/4/2014	01:00	16.6				10/7/2014	01:00	26.3				10/10/2014	01:00	23.2
10/4/2013	02:00	15.3				10/7/2013	02:00	24.4				10/10/2013	02:00	22.3				10/1/2014	02:00	14.8				10/4/2014	02:00	16.5				10/7/2014	02:00	26.3				10/10/2014	02:00	23.2
10/4/2013	03:00	15.3				10/7/2013	03:00	24.4				10/10/2013	03:00	22.4				10/1/2014	03:00	14.7				10/4/2014	03:00	16.5				10/7/2014	03:00	26.3				10/10/2014	03:00	23.2
10/4/2013	04:00	15.2				10/7/2013	04:00	24.4				10/10/2013	04:00	22.4				10/1/2014	04:00	14.6				10/4/2014	04:00	16.4				10/7/2014	04:00	26.2				10/10/2014	04:00	23.2
10/4/2013	05:00	15.2				10/7/2013	05:00	24.3				10/10/2013	05:00	22.4				10/1/2014	05:00	14.6				10/4/2014	05:00	16.4				10/7/2014	05:00	26				10/10/2014	05:00	23.1
10/4/2013	06:00	15.2				10/7/2013	06:00	24.3				10/10/2013	06:00	22.4				10/1/2014	06:00	14.6				10/4/2014	06:00	16.3				10/7/2014	06:00	25.9				10/10/2014	06:00	23.1
10/4/2013	07:00	15.3				10/7/2013	07:00	24.3				10/10/2013	07:00	22.4				10/1/2014	07:00	14.6				10/4/2014	07:00	16.3				10/7/2014	07:00	25.9				10/10/2014	07:00	22.9
10/4/2013	08:00	15.3				10/7/2013	08:00	24.3				10/10/2013	08:00	22.3				10/1/2014	08:00	14.6				10/4/2014	08:00	16.2				10/7/2014	08:00	25.9				10/10/2014	08:00	22.8
10/4/2013	09:00	15.3				10/7/2013	09:00	24.3				10/10/2013	09:00	22.3				10/1/2014	09:00	14.6				10/4/2014	09:00	16.2				10/7/2014	09:00	26				10/10/2014	09:00	22.8
10/4/2013	10:00	15.3				10/7/2013	10:00	24.3				10/10/2013	10:00	22.3				10/1/2014	10:00	14.6				10/4/2014	10:00	16.2				10/7/2014	10:00	26				10/10/2014	10:00	22.9
10/4/2013	11:00	15.3				10/7/2013	11:00	24.4				10/10/2013	11:00	22.3				10/1/2014	11:00	14.6				10/4/2014	11:00	16.2				10/7/2014	11:00	26.1				10/10/2014	11:00	22.9
10/4/2013	12:00	15.3				10/7/2013	12:00	24.4				10/10/2013	12:00	22.3				10/1/2014	12:00	14.6				10/4/2014	12:00	16.2				10/7/2014	12:00	26				10/10/2014	12:00	23
10/4/2013	13:00	15.3				10/7/2013	13:00	24.5				10/10/2013	13:00	22.4				10/1/2014	13:00	14.6				10/4/2014	13:00	16.2				10/7/2014	13:00	26				10/10/2014	13:00	23
10/4/2013	14:00	15.3				10/7/2013	14:00	24.5				10/10/2013	14:00	22.4				10/1/2014	14:00	14.7				10/4/2014	14:00	16.2				10/7/2014	14:00	26				10/10/2014	14:00	23.1
10/4/2013	15:00	15.4				10/7/2013	15:00	24.5				10/10/2013	15:00	22.5				10/1/2014	15:00	14.6				10/4/2014	15:00	16.3				10/7/2014	15:00	26				10/10/2014	15:00	23.1
10/4/2013	16:00	15.4				10/7/2013	16:00	24.6				10/10/2013	16:00	22.5				10/1/2014	16:00	14.7				10/4/2014	16:00	16.3				10/7/2014	16:00	26.1				10/10/2014	16:00	23.1
10/4/2013	17:00	15.5				10/7/2013	17:00	24.7				10/10/2013	17:00	22.5				10/1/2014	17:00	14.7				10/4/2014	17:00	16.3				10/7/2014	17:00	26.1				10/10/2014	17:00	23.2
10/4/2013	18:00	15.6				10/7/2013	18:00	24.7				10/10/2013	18:00	22.5				10/1/2014	18:00	14.6				10/4/2014	18:00	16.3				10/7/2014	18:00	26				10/10/2014	18:00	23.2
10/4/2013	19:00	15.7				10/7/2013	19:00	24.8				10/10/2013	19:00	22.5				10/1/2014	19:00	14.6				10/4/2014	19:00	16.3				10/7/2014	19:00	26				10/10/2014	19:00	23.2
10/4/2013	20:00	15.8				10/7/2013	20:00	24.8				10/10/2013	20:00	22.5				10/1/2014	20:00	14.7				10/4/2014	20:00	16.3				10/7/2014	20:00	25.9				10/10/2014	20:00	23.2
10/4/2013	21:00	15.8				10/7/2013	21:00	24.8				10/10/2013	21:00	22.6				10/1/2014	21:00	14.7				10/4/2014	21:00	16.3				10/7/2014	21:00	25.8				10/10/2014	21:00	23.2
10/4/2013	22:00	15.8				10/7/2013	22:00	24.8				10/10/2013	22:00	22.6				10/1/2014	22:00	14.8				10/4/2014	22:00	16.3				10/7/2014	22:00	25.8				10/10/2014	22:00	23.2
10/4/2013	23:00	15.8				10/7/2013	23:00	24.8				10/10/2013	23:00	22.6				10/1/2014	23:00	14.8				10/4/2014	23:00	16.2				10/7/2014	23:00	25.9				10/10/2014	23:00	23.1
11/4/2013	00:00	15.7				11/7/2013	00:00	24.7				11/10/2013	00:00	22.5				11/1/2014	00:00	14.8				11/4/2014	00:00	16.2				11/7/2014	00:00	25.9				11/10/2014	00:00	23.1
11/4/2013	01:00	15.6				11/7/2013	01:00	24.7				11/10/2013	01:00	22.5				11/1/2014	01:00	14.8				11/4/2014	01:00	16.2				11/7/2014	01:00	25.9				11/10/2014	01:00	23.2
11/4/2013	02:00	15.5				11/7/2013	02:00	24.7				11/10/2013	02:00	22.5				11/1/2014	02:00	14.9				11/4/2014	02:00	16.1				11/7/2014	02:00	25.9				11/10/2014	02:00	23.1
11/4/2013	03:00	15.4				11/7/2013	03:00	24.6				11/10/2013	03:00	22.5				11/1/2014	03:00	14.8				11/4/2014	03:00	16.1				11/7/2014	03:00	25.8				11/10/2014	03:00	23.1
11/4/2013	04:00	15.4				11/7/2013	04:00	24.5				11/10/2013	04:00	22.5				11/1/2014	04:00	14.7				11/4/2014	04:00	15.9				11/7/2014	04:00	25.7				11/10/2014	04:00	23.2
11/4/2013	05:00	15.4				11/7/2013	05:00	24.5				11/10/2013	05:00	22.4				11/1/2014	05:00	14.6				11/4/2014	05:00	15.9				11/7/2014	05:00	25.5				11/10/2014	05:00	23.2
11/4/2013	06:00	15.4				11/7/2013	06:00	24.5				11/10/2013	06:00	22.4				11/1/2014	06:00	14.6				11/4/2014	06:00	15.9				11/7/2014	06:00	25.4				11/10/2014	06:00	23.1
11/4/2013	07:00	15.5				11/7/2013	07:00	24.4				11/10/2013	07:00	22.3				11/1/2014	07:00	14.6				11/4/2014	07:00	16				11/7/2014	07:00	25.4				11/10/2014	07:00	23
11/4/2013	08:00	15.5				11/7/2013	08:00	24.4				11/10/2013	08:00	22.4				11/1/2014	08:00	14.5				11/4/2014	08:00	16				11/7/2014	08:00	25.3				11/10/2014	08:00	22.9
11/4/2013	09:00	15.5				11/7/2013	09:00	24.5				11/10/2013	09:00	22.4				11/1/2014	09:00	14.6				11/4/2014	09:00	16				11/7/2014	09:00	25.3				11/10/2014	09:00	22.9
11/4/2013	10:00	15.5				11/7/2013	10:00	24.6				11/10/2013	10:00	22.4				11/1/2014	10:00	14.6				11/4/2014	10:00	16				11/7/2014	10:00	25.4				11/10/2014	10:00	22.9
11/4/2013	11:00	15.5				11/7/2013	11:00	24.6				11/10/2013	11:00	22.5				11/1/2014	11:00	14.7				11/4/2014	11:00	16				11/7/2014	11:00	25.5				11/10/2014	11:00	22.9
11/4/2013	12:00	15.5				11/7/2013	12:00	24.6				11/10/2013	12:00	22.5				11/1/2014	12:00	14.7				11/4/2014	12:00	16				11/7/2014	12:00	25.5				11/10/2014	12:00	23
11/4/2013	13:00	15.5				11/7/2013	13:00	24.7				11/10/2013	13:00	22.6				11/1/2014	13:00	14.7				11/4/2014	13:00	16				11/7/2014	13:00	25.6				11/10/2014	13:00	23
11/4/2013	14:00	15.5				11/7/2013	14:00	24.7				11/10/2013	14:00	22.6				11/1/2014	14:00	14.7				11/4/2014	14:00	16.1				11/7/2014	14:00	25.5				11/10/2014	14:00	23
11/4/2013	15:00	15.5				11/7/2013	15:00	24.7				11/10/2013	15:00	22.6				11/1/2014	15:00	14.7				11/4/2014	15:00	16.1				11/7/2014	15:00	25.5				11/10/2014	15:00	23.1
11/4/2013	16:00	15.6				11/7/2013	16:00	24.8				11/10/2013	16:00	22.7				11/1/2014	16:00	14.7				11/4/2014	16:00	16.1				11/7/2014	16:00	25.6				11/10/2014	16:00	23.1
11/4/2013	17:00	15.7				11/7/2013	17:00	24.9				11/10/2013	17:00	22.7				11/1/2014	17:00	14.7				11/4/2014	17:00	16.1				11/7/2014	17:00	25.6				11/10/2014	17:00	23.1
11/4/2013	18:00	15.9				11/7/2013	18:00	24.9				11/10/2013	18:00	22.7				11/1/2014	18:00	14.7				11/4/2014	18:00	16.2				11/7/2014	18:00	25.6				11/10/2014	18:00	23.1
11/4/2013	19:00	16				11/7/2013	19:00	25				11/10/2013	19:00	22.7				11/1/2014	19:00	14.7				11/4/2014	19:00	16.2				11/7/2014	19:00	25.6				11/10/2014	19:00	23.1
11/4/2013	20:00	16				11/7/2013	20:00	25.1				11/10/2013	20:00	22.7				11/1/2014	20:00	14.8				11/4/2014	20:00	16.2				11/7/2014	20:00	25.6				11/10/2014	20:00	23.1
11/4/2013	21:00	16.1				11/7/2013	21:00	25.1				11/10/2013	21:00	22.7				11/1/2014	21:00	14.8				11/4/2014	21:00	16.2				11/7/2014	21:00	25.6				11/10/2014	21:00	23.1
11/4/2013	22:00	16.1				11/7/2013	22:00	25.2				11/10/2013	22:00	22.7				11/1/2014	22:00	14.8				11/4/2014	22:00	16.2				11/7/2014	22:00	25.6				11/10/2014	22:00	23.1
11/4/2013	23:00	16.1				11/7/2013	23:00	25.2				11/10/2013	23:00	22.7				11/1/2014	23:00	14.9				11/4/2014	23:00	16.2				11/7/2014	23:00	25.6				11/10/2014	23:00	23.1
12/4/2013	00:00	16				12/7/2013	00:00	25.2				12/10/2013	00:00	22.7				12/1/2014	00:00	14.9				12/4/2014	00:00	16.2				12/7/2014	00:00	25.6				12/10/2014	00:00	23.1
12/4/2013	01:00	16				12/7/2013	01:00	25.2				12/10/2013	01:00	22.7				12/1/2014	01:00	15				12/4/2014	01:00	16.1				12/7/2014	01:00	25.5				12/10/2014	01:00	23.2
12/4/2013	02:00	15.9				12/7/2013	02:00	25.2				12/10/2013	02:00	22.7				12/1/2014	02:00	15				12/4/2014	02:00	16.1				12/7/2014	02:00	25.5				12/10/2014	02:00	23.2
12/4/2013	03:00	15.8				12/7/2013	03:00	25.2				12/10/2013	03:00	22.6				12/1/2014	03:00	15				12/4/2014	03:00	16.1				12/7/2014	03:00	25.5				12/10/2014	03:00	23.2
12/4/2013	04:00	15.7				12/7/2013	04:00	25.1				12/10/2013	04:00	22.7				12/1/2014	04:00	14.9				12/4/2014	04:00	16				12/7/2014	04:00	25.5				12/10/2014	04:00	23.2
12/4/2013	05:00	15.7				12/7/2013	05:00	25.1				12/10/2013	05:00	22.7				12/1/2014	05:00	14.8				12/4/2014	05:00	15.9				12/7/2014	05:00	25.4				12/10/2014	05:00	23.2
12/4/2013	06:00	15.6				12/7/2013	06:00	25				12/10/2013	06:00	22.7				12/1/2014	06:00	14.7				12/4/2014	06:00	15.9				12/7/2014	06:00	25.3				12/10/2014	06:00	23.2
12/4/2013	07:00	15.6				12/7/2013	07:00	25				12/10/2013	07:00	22.7				12/1/2014	07:00	14.6				12/4/2014	07:00	15.9				12/7/2014	07:00	25.3				12/10/2014	07:00	23.1
12/4/2013	08:00	15.6				12/7/2013	08:00	25				12/10/2013	08:00	22.7				12/1/2014	08:00	14.6				12/4/2014	08:00	15.8				12/7/2014	08:00	25.3				12/10/2014	08:00	23.1
12/4/2013	09:00	15.6				12/7/2013	09:00	25				12/10/2013	09:00	22.7				12/1/2014	09:00	14.7				12/4/2014	09:00	15.8				12/7/2014	09:00	25.3				12/10/2014	09:00	23
12/4/2013	10:00	15.7				12/7/2013	10:00	25				12/10/2013	10:00	22.7				12/1/2014	10:00	14.8				12/4/2014	10:00	15.8				12/7/2014	10:00	25.3				12/10/2014	10:00	23
12/4/2013	11:00	15.7				12/7/2013	11:00	25				12/10/2013	11:00	22.8				12/1/2014	11:00	14.8				12/4/2014	11:00	15.8				12/7/2014	11:00	25.3				12/10/2014	11:00	23
12/4/2013	12:00	15.7				12/7/2013	12:00	25				12/10/2013	12:00	22.8				12/1/2014	12:00	14.8				12/4/2014	12:00	15.8				12/7/2014	12:00	25.3				12/10/2014	12:00	23
12/4/2013	13:00	15.7				12/7/2013	13:00	25.1				12/10/2013	13:00	22.8				12/1/2014	13:00	14.9				12/4/2014	13:00	15.8				12/7/2014	13:00	25.3				12/10/2014	13:00	23.1
12/4/2013	14:00	15.7				12/7/2013	14:00	25.1				12/10/2013	14:00	22.9				12/1/2014	14:00	14.9				12/4/2014	14:00	15.9				12/7/2014	14:00	25.3				12/10/2014	14:00	23.1
12/4/2013	15:00	15.8				12/7/2013	15:00	25.1				12/10/2013	15:00	22.9				12/1/2014	15:00	14.9				12/4/2014	15:00	16				12/7/2014	15:00	25.4				12/10/2014	15:00	23.1
12/4/2013	16:00	15.9				12/7/2013	16:00	25.1				12/10/2013	16:00	22.9				12/1/2014	16:00	14.8				12/4/2014	16:00	16.1				12/7/2014	16:00	25.4				12/10/2014	16:00	23.2
12/4/2013	17:00	16				12/7/2013	17:00	25				12/10/2013	17:00	22.9				12/1/2014	17:00	14.8				12/4/2014	17:00	16.3				12/7/2014	17:00	25.5				12/10/2014	17:00	23.2
12/4/2013	18:00	16.1				12/7/2013	18:00	25				12/10/2013	18:00	22.9				12/1/2014	18:00	14.8				12/4/2014	18:00	16.4				12/7/2014	18:00	25.5				12/10/2014	18:00	23.2
12/4/2013	19:00	16.3				12/7/2013	19:00	25				12/10/2013	19:00	22.9				12/1/2014	19:00	14.8				12/4/2014	19:00	16.4				12/7/2014	19:00	25.5				12/10/2014	19:00	23.2
12/4/2013	20:00	16.4				12/7/2013	20:00	25				12/10/2013	20:00	22.9				12/1/2014	20:00	14.8				12/4/2014	20:00	16.5				12/7/2014	20:00	25.6				12/10/2014	20:00	23.2
12/4/2013	21:00	16.5				12/7/2013	21:00	24.9				12/10/2013	21:00	22.9				12/1/2014	21:00	14.9				12/4/2014	21:00	16.5				12/7/2014	21:00	25.6				12/10/2014	21:00	23.2
12/4/2013	22:00	16.6				12/7/2013	22:00	24.9				12/10/2013	22:00	22.9				12/1/2014	22:00	14.9				12/4/2014	22:00	16.5				12/7/2014	22:00	25.6				12/10/2014	22:00	23.2
12/4/2013	23:00	16.5				12/7/2013	23:00	24.9				12/10/2013	23:00	22.9				12/1/2014	23:00	14.9				12/4/2014	23:00	16.4				12/7/2014	23:00	25.6				12/10/2014	23:00	23.2
13/4/2013	00:00	16.5				13/7/2013	00:00	24.9				13/10/2013	00:00	22.9				13/1/2014	00:00	15				13/4/2014	00:00	16.4				13/7/2014	00:00	25.6				13/10/2014	00:00	23.2
13/4/2013	01:00	16.4				13/7/2013	01:00	24.8				13/10/2013	01:00	22.9				13/1/2014	01:00	15				13/4/2014	01:00	16.3				13/7/2014	01:00	25.6				13/10/2014	01:00	23.2
13/4/2013	02:00	16.3				13/7/2013	02:00	24.8				13/10/2013	02:00	22.9				13/1/2014	02:00	15				13/4/2014	02:00	16.3				13/7/2014	02:00	25.6				13/10/2014	02:00	23.2
13/4/2013	03:00	16.3				13/7/2013	03:00	24.8				13/10/2013	03:00	22.9				13/1/2014	03:00	15				13/4/2014	03:00	16.3				13/7/2014	03:00	25.6				13/10/2014	03:00	23.2
13/4/2013	04:00	16.2				13/7/2013	04:00	24.8				13/10/2013	04:00	22.9				13/1/2014	04:00	15				13/4/2014	04:00	16.3				13/7/2014	04:00	25.5				13/10/2014	04:00	23.2
13/4/2013	05:00	16.1				13/7/2013	05:00	24.8				13/10/2013	05:00	22.9				13/1/2014	05:00	14.9				13/4/2014	05:00	16.3				13/7/2014	05:00	25.6				13/10/2014	05:00	23.2
13/4/2013	06:00	16.1				13/7/2013	06:00	24.7				13/10/2013	06:00	22.8				13/1/2014	06:00	14.8				13/4/2014	06:00	16.3				13/7/2014	06:00	25.5				13/10/2014	06:00	23.2
13/4/2013	07:00	16.1				13/7/2013	07:00	24.7				13/10/2013	07:00	22.8				13/1/2014	07:00	14.8				13/4/2014	07:00	16.3				13/7/2014	07:00	25.5				13/10/2014	07:00	23.2
13/4/2013	08:00	16.1				13/7/2013	08:00	24.7				13/10/2013	08:00	22.8				13/1/2014	08:00	14.7				13/4/2014	08:00	16.3				13/7/2014	08:00	25.5				13/10/2014	08:00	23.1
13/4/2013	09:00	16.1				13/7/2013	09:00	24.7				13/10/2013	09:00	22.9				13/1/2014	09:00	14.7				13/4/2014	09:00	16.3				13/7/2014	09:00	25.5				13/10/2014	09:00	23.1
13/4/2013	10:00	16.1				13/7/2013	10:00	24.8				13/10/2013	10:00	22.9				13/1/2014	10:00	14.8				13/4/2014	10:00	16.3				13/7/2014	10:00	25.5				13/10/2014	10:00	23.1
13/4/2013	11:00	16.2				13/7/2013	11:00	24.8				13/10/2013	11:00	22.9				13/1/2014	11:00	14.8				13/4/2014	11:00	16.3				13/7/2014	11:00	25.5				13/10/2014	11:00	23.1
13/4/2013	12:00	16.1				13/7/2013	12:00	24.9				13/10/2013	12:00	22.9				13/1/2014	12:00	14.9				13/4/2014	12:00	16.3				13/7/2014	12:00	25.5				13/10/2014	12:00	23.1
13/4/2013	13:00	16.2				13/7/2013	13:00	24.9				13/10/2013	13:00	23				13/1/2014	13:00	14.9				13/4/2014	13:00	16.3				13/7/2014	13:00	25.6				13/10/2014	13:00	23.2
13/4/2013	14:00	16.2				13/7/2013	14:00	25				13/10/2013	14:00	23				13/1/2014	14:00	15				13/4/2014	14:00	16.3				13/7/2014	14:00	25.6				13/10/2014	14:00	23.2
13/4/2013	15:00	16.2				13/7/2013	15:00	25.1				13/10/2013	15:00	23				13/1/2014	15:00	15				13/4/2014	15:00	16.3				13/7/2014	15:00	25.6				13/10/2014	15:00	23.2
13/4/2013	16:00	16.3				13/7/2013	16:00	25.1				13/10/2013	16:00	23.1				13/1/2014	16:00	15				13/4/2014	16:00	16.3				13/7/2014	16:00	25.6				13/10/2014	16:00	23.2
13/4/2013	17:00	16.4				13/7/2013	17:00	25.2				13/10/2013	17:00	23.1				13/1/2014	17:00	15				13/4/2014	17:00	16.3				13/7/2014	17:00	25.6				13/10/2014	17:00	23.2
13/4/2013	18:00	16.4				13/7/2013	18:00	25.3				13/10/2013	18:00	23.1				13/1/2014	18:00	15				13/4/2014	18:00	16.3				13/7/2014	18:00	25.7				13/10/2014	18:00	23.3
13/4/2013	19:00	16.6				13/7/2013	19:00	25.4				13/10/2013	19:00	23.1				13/1/2014	19:00	15				13/4/2014	19:00	16.3				13/7/2014	19:00	25.7				13/10/2014	19:00	23.3
13/4/2013	20:00	16.7				13/7/2013	20:00	25.4				13/10/2013	20:00	23.1				13/1/2014	20:00	15				13/4/2014	20:00	16.3				13/7/2014	20:00	25.7				13/10/2014	20:00	23.3
13/4/2013	21:00	16.7				13/7/2013	21:00	25.4				13/10/2013	21:00	23.1				13/1/2014	21:00	15				13/4/2014	21:00	16.3				13/7/2014	21:00	25.7				13/10/2014	21:00	23.3
13/4/2013	22:00	16.8				13/7/2013	22:00	25.5				13/10/2013	22:00	23.1				13/1/2014	22:00	15.1				13/4/2014	22:00	16.3				13/7/2014	22:00	25.6				13/10/2014	22:00	23.3
13/4/2013	23:00	16.7				13/7/2013	23:00	25.5				13/10/2013	23:00	23.1				13/1/2014	23:00	15.1				13/4/2014	23:00	16.3				13/7/2014	23:00	25.6				13/10/2014	23:00	23.3
14/4/2013	00:00	16.6				14/7/2013	00:00	25.5				14/10/2013	00:00	23.1				14/1/2014	00:00	15.1				14/4/2014	00:00	16.2				14/7/2014	00:00	25.6				14/10/2014	00:00	23.3
14/4/2013	01:00	16.6				14/7/2013	01:00	25.5				14/10/2013	01:00	23.1				14/1/2014	01:00	15.1				14/4/2014	01:00	16.2				14/7/2014	01:00	25.5				14/10/2014	01:00	23.2
14/4/2013	02:00	16.4				14/7/2013	02:00	25.5				14/10/2013	02:00	23.1				14/1/2014	02:00	15.1				14/4/2014	02:00	16.2				14/7/2014	02:00	25.4				14/10/2014	02:00	23.2
14/4/2013	03:00	16.4				14/7/2013	03:00	25.4				14/10/2013	03:00	23				14/1/2014	03:00	15.2				14/4/2014	03:00	16.2				14/7/2014	03:00	25.2				14/10/2014	03:00	23.2
14/4/2013	04:00	16.3				14/7/2013	04:00	25.4				14/10/2013	04:00	23				14/1/2014	04:00	15.1				14/4/2014	04:00	16.1				14/7/2014	04:00	25.1				14/10/2014	04:00	23.2
14/4/2013	05:00	16.3				14/7/2013	05:00	25.4				14/10/2013	05:00	23				14/1/2014	05:00	15.1				14/4/2014	05:00	16.1				14/7/2014	05:00	25				14/10/2014	05:00	23.3
14/4/2013	06:00	16.2				14/7/2013	06:00	25.3				14/10/2013	06:00	23				14/1/2014	06:00	14.9				14/4/2014	06:00	16.1				14/7/2014	06:00	24.9				14/10/2014	06:00	23.3
14/4/2013	07:00	16.2				14/7/2013	07:00	25.3				14/10/2013	07:00	22.9				14/1/2014	07:00	14.8				14/4/2014	07:00	16.1				14/7/2014	07:00	25				14/10/2014	07:00	23.3
14/4/2013	08:00	16.2				14/7/2013	08:00	25.3				14/10/2013	08:00	22.9				14/1/2014	08:00	14.8				14/4/2014	08:00	16.1				14/7/2014	08:00	25				14/10/2014	08:00	23.2
14/4/2013	09:00	16.3				14/7/2013	09:00	25.3				14/10/2013	09:00	22.9				14/1/2014	09:00	14.8				14/4/2014	09:00	16.2				14/7/2014	09:00	25.1				14/10/2014	09:00	23.2
14/4/2013	10:00	16.5				14/7/2013	10:00	25.3				14/10/2013	10:00	23				14/1/2014	10:00	14.9				14/4/2014	10:00	16.2				14/7/2014	10:00	25.1				14/10/2014	10:00	23.2
14/4/2013	11:00	16.5				14/7/2013	11:00	25.3				14/10/2013	11:00	23				14/1/2014	11:00	14.9				14/4/2014	11:00	16.2				14/7/2014	11:00	25.1				14/10/2014	11:00	23.2
14/4/2013	12:00	16.6				14/7/2013	12:00	25.4				14/10/2013	12:00	23				14/1/2014	12:00	15				14/4/2014	12:00	16.1				14/7/2014	12:00	25.1				14/10/2014	12:00	23.3
14/4/2013	13:00	16.6				14/7/2013	13:00	25.3				14/10/2013	13:00	23				14/1/2014	13:00	15				14/4/2014	13:00	16.1				14/7/2014	13:00	25.1				14/10/2014	13:00	23.3
14/4/2013	14:00	16.6				14/7/2013	14:00	25.3				14/10/2013	14:00	23.1				14/1/2014	14:00	15				14/4/2014	14:00	16.1				14/7/2014	14:00	25				14/10/2014	14:00	23.4
14/4/2013	15:00	16.5				14/7/2013	15:00	25.3				14/10/2013	15:00	23.2				14/1/2014	15:00	15.1				14/4/2014	15:00	16.1				14/7/2014	15:00	25				14/10/2014	15:00	23.4
14/4/2013	16:00	16.4				14/7/2013	16:00	25.2				14/10/2013	16:00	23.2				14/1/2014	16:00	15.1				14/4/2014	16:00	16.2				14/7/2014	16:00	25				14/10/2014	16:00	23.4
14/4/2013	17:00	16.4				14/7/2013	17:00	25.1				14/10/2013	17:00	23.2				14/1/2014	17:00	15.1				14/4/2014	17:00	16.4				14/7/2014	17:00	25.1				14/10/2014	17:00	23.5
14/4/2013	18:00	16.3				14/7/2013	18:00	25.1				14/10/2013	18:00	23.2				14/1/2014	18:00	15.1				14/4/2014	18:00	16.5				14/7/2014	18:00	25.1				14/10/2014	18:00	23.5
14/4/2013	19:00	16.3				14/7/2013	19:00	25.1				14/10/2013	19:00	23.2				14/1/2014	19:00	15.1				14/4/2014	19:00	16.6				14/7/2014	19:00	25.1				14/10/2014	19:00	23.5
14/4/2013	20:00	16.4				14/7/2013	20:00	25.1				14/10/2013	20:00	23.2				14/1/2014	20:00	15.1				14/4/2014	20:00	16.7				14/7/2014	20:00	25.2				14/10/2014	20:00	23.5
14/4/2013	21:00	16.4				14/7/2013	21:00	25.1				14/10/2013	21:00	23.2				14/1/2014	21:00	15.1				14/4/2014	21:00	16.7				14/7/2014	21:00	25.3				14/10/2014	21:00	23.5
14/4/2013	22:00	16.4				14/7/2013	22:00	25.1				14/10/2013	22:00	23.1				14/1/2014	22:00	15.1				14/4/2014	22:00	16.7				14/7/2014	22:00	25.3				14/10/2014	22:00	23.5
14/4/2013	23:00	16.4				14/7/2013	23:00	25.1				14/10/2013	23:00	23.1				14/1/2014	23:00	15.1				14/4/2014	23:00	16.7				14/7/2014	23:00	25.3				14/10/2014	23:00	23.6
15/4/2013	00:00	16.5				15/7/2013	00:00	25.1				15/10/2013	00:00	23.1				15/1/2014	00:00	15.1				15/4/2014	00:00	16.7				15/7/2014	00:00	25.3				15/10/2014	00:00	23.6
15/4/2013	01:00	16.5				15/7/2013	01:00	25.1				15/10/2013	01:00	23.1				15/1/2014	01:00	15.1				15/4/2014	01:00	16.7				15/7/2014	01:00	25.3				15/10/2014	01:00	23.5
15/4/2013	02:00	16.5				15/7/2013	02:00	25.1				15/10/2013	02:00	23.1				15/1/2014	02:00	15.1				15/4/2014	02:00	16.6				15/7/2014	02:00	25.3				15/10/2014	02:00	23.5
15/4/2013	03:00	16.4				15/7/2013	03:00	25.1				15/10/2013	03:00	23.1				15/1/2014	03:00	15.1				15/4/2014	03:00	16.6				15/7/2014	03:00	25.2				15/10/2014	03:00	23.5
15/4/2013	04:00	16.4				15/7/2013	04:00	25.1				15/10/2013	04:00	23.1				15/1/2014	04:00	15.1				15/4/2014	04:00	16.6				15/7/2014	04:00	25.2				15/10/2014	04:00	23.5
15/4/2013	05:00	16.3				15/7/2013	05:00	25				15/10/2013	05:00	23				15/1/2014	05:00	15.1				15/4/2014	05:00	16.5				15/7/2014	05:00	25.2				15/10/2014	05:00	23.5
15/4/2013	06:00	16.3				15/7/2013	06:00	25				15/10/2013	06:00	23				15/1/2014	06:00	15				15/4/2014	06:00	16.4				15/7/2014	06:00	25.1				15/10/2014	06:00	23.5
15/4/2013	07:00	16.2				15/7/2013	07:00	24.9				15/10/2013	07:00	23				15/1/2014	07:00	14.9				15/4/2014	07:00	16.4				15/7/2014	07:00	25.1				15/10/2014	07:00	23.5
15/4/2013	08:00	16.1				15/7/2013	08:00	24.9				15/10/2013	08:00	23				15/1/2014	08:00	14.8				15/4/2014	08:00	16.4				15/7/2014	08:00	25.1				15/10/2014	08:00	23.5
15/4/2013	09:00	16.1				15/7/2013	09:00	24.8				15/10/2013	09:00	23				15/1/2014	09:00	14.8				15/4/2014	09:00	16.4				15/7/2014	09:00	25.1				15/10/2014	09:00	23.5
15/4/2013	10:00	16.2				15/7/2013	10:00	24.8				15/10/2013	10:00	23				15/1/2014	10:00	14.9				15/4/2014	10:00	16.5				15/7/2014	10:00	25.1				15/10/2014	10:00	23.5
15/4/2013	11:00	16.3				15/7/2013	11:00	24.8				15/10/2013	11:00	23				15/1/2014	11:00	15				15/4/2014	11:00	16.5				15/7/2014	11:00	25.1				15/10/2014	11:00	23.5
15/4/2013	12:00	16.3				15/7/2013	12:00	24.9				15/10/2013	12:00	23				15/1/2014	12:00	15				15/4/2014	12:00	16.5				15/7/2014	12:00	25.1				15/10/2014	12:00	23.5
15/4/2013	13:00	16.3				15/7/2013	13:00	25				15/10/2013	13:00	23.1				15/1/2014	13:00	15				15/4/2014	13:00	16.5				15/7/2014	13:00	25.1				15/10/2014	13:00	23.6
15/4/2013	14:00	16.3				15/7/2013	14:00	25				15/10/2013	14:00	23.1				15/1/2014	14:00	15.1				15/4/2014	14:00	16.4				15/7/2014	14:00	25				15/10/2014	14:00	23.6
15/4/2013	15:00	16.3				15/7/2013	15:00	25.1				15/10/2013	15:00	23.1				15/1/2014	15:00	15.1				15/4/2014	15:00	16.5				15/7/2014	15:00	24.9				15/10/2014	15:00	23.6
15/4/2013	16:00	16.3				15/7/2013	16:00	25.1				15/10/2013	16:00	23.2				15/1/2014	16:00	15.1				15/4/2014	16:00	16.6				15/7/2014	16:00	24.8				15/10/2014	16:00	23.6
15/4/2013	17:00	16.3				15/7/2013	17:00	25.1				15/10/2013	17:00	23.2				15/1/2014	17:00	15.1				15/4/2014	17:00	16.7				15/7/2014	17:00	24.6				15/10/2014	17:00	23.7
15/4/2013	18:00	16.2				15/7/2013	18:00	25.1				15/10/2013	18:00	23.2				15/1/2014	18:00	15.1				15/4/2014	18:00	16.7				15/7/2014	18:00	24.5				15/10/2014	18:00	23.7
15/4/2013	19:00	16.2				15/7/2013	19:00	25				15/10/2013	19:00	23.2				15/1/2014	19:00	15				15/4/2014	19:00	16.8				15/7/2014	19:00	24.5				15/10/2014	19:00	23.7
15/4/2013	20:00	16.1				15/7/2013	20:00	24.9				15/10/2013	20:00	23.2				15/1/2014	20:00	15				15/4/2014	20:00	16.8				15/7/2014	20:00	24.5				15/10/2014	20:00	23.7
15/4/2013	21:00	16.1				15/7/2013	21:00	24.8				15/10/2013	21:00	23.1				15/1/2014	21:00	15				15/4/2014	21:00	16.8				15/7/2014	21:00	24.5				15/10/2014	21:00	23.7
15/4/2013	22:00	16.1				15/7/2013	22:00	24.8				15/10/2013	22:00	23.1				15/1/2014	22:00	15				15/4/2014	22:00	16.8				15/7/2014	22:00	24.5				15/10/2014	22:00	23.6
15/4/2013	23:00	16.1				15/7/2013	23:00	24.7				15/10/2013	23:00	23.1				15/1/2014	23:00	15				15/4/2014	23:00	16.7				15/7/2014	23:00	24.5				15/10/2014	23:00	23.6
16/4/2013	00:00	16.1				16/7/2013	00:00	24.8				16/10/2013	00:00	23.1				16/1/2014	00:00	15				16/4/2014	00:00	16.7				16/7/2014	00:00	24.5				16/10/2014	00:00	23.6
16/4/2013	01:00	16.1				16/7/2013	01:00	24.8				16/10/2013	01:00	23.1				16/1/2014	01:00	15.1				16/4/2014	01:00	16.7				16/7/2014	01:00	24.5				16/10/2014	01:00	23.6
16/4/2013	02:00	16.1				16/7/2013	02:00	24.8				16/10/2013	02:00	23.1				16/1/2014	02:00	15.1				16/4/2014	02:00	16.7				16/7/2014	02:00	24.5				16/10/2014	02:00	23.6
16/4/2013	03:00	16.1				16/7/2013	03:00	24.8				16/10/2013	03:00	23.1				16/1/2014	03:00	15.1				16/4/2014	03:00	16.6				16/7/2014	03:00	24.4				16/10/2014	03:00	23.6
16/4/2013	04:00	16.1				16/7/2013	04:00	24.8				16/10/2013	04:00	23				16/1/2014	04:00	15.1				16/4/2014	04:00	16.6				16/7/2014	04:00	24.3				16/10/2014	04:00	23.6
16/4/2013	05:00	16.1				16/7/2013	05:00	24.7				16/10/2013	05:00	23				16/1/2014	05:00	15.1				16/4/2014	05:00	16.5				16/7/2014	05:00	24.2				16/10/2014	05:00	23.6
16/4/2013	06:00	16				16/7/2013	06:00	24.5				16/10/2013	06:00	22.9				16/1/2014	06:00	15.1				16/4/2014	06:00	16.4				16/7/2014	06:00	24.1				16/10/2014	06:00	23.6
16/4/2013	07:00	16				16/7/2013	07:00	24.4				16/10/2013	07:00	22.9				16/1/2014	07:00	15				16/4/2014	07:00	16.3				16/7/2014	07:00	24				16/10/2014	07:00	23.6
16/4/2013	08:00	15.9				16/7/2013	08:00	24.4				16/10/2013	08:00	22.9				16/1/2014	08:00	14.9				16/4/2014	08:00	16.3				16/7/2014	08:00	24				16/10/2014	08:00	23.5
16/4/2013	09:00	15.9				16/7/2013	09:00	24.3				16/10/2013	09:00	22.9				16/1/2014	09:00	14.9				16/4/2014	09:00	16.3				16/7/2014	09:00	24.1				16/10/2014	09:00	23.5
16/4/2013	10:00	16				16/7/2013	10:00	24.3				16/10/2013	10:00	22.9				16/1/2014	10:00	14.9				16/4/2014	10:00	16.4				16/7/2014	10:00	24.1				16/10/2014	10:00	23.5
16/4/2013	11:00	16				16/7/2013	11:00	24.3				16/10/2013	11:00	22.9				16/1/2014	11:00	14.9				16/4/2014	11:00	16.4				16/7/2014	11:00	24.3				16/10/2014	11:00	23.5
16/4/2013	12:00	16.1				16/7/2013	13:00	24.5				16/10/2013	12:00	22.9				16/1/2014	12:00	15				16/4/2014	12:00	16.4				16/7/2014	12:00	24.3				16/10/2014	12:00	23.5
16/4/2013	13:00	16.1				16/7/2013	14:00	24.7				16/10/2013	13:00	23				16/1/2014	13:00	15.1				16/4/2014	13:00	16.4				16/7/2014	13:00	24.3				16/10/2014	13:00	23.5
16/4/2013	14:00	16.2				16/7/2013	15:00	24.7				16/10/2013	14:00	23				16/1/2014	14:00	15.1				16/4/2014	14:00	16.4				16/7/2014	14:00	24.2				16/10/2014	14:00	23.6
16/4/2013	15:00	16.2				16/7/2013	16:00	24.8				16/10/2013	15:00	23				16/1/2014	15:00	15.1				16/4/2014	15:00	16.4				16/7/2014	15:00	24.2				16/10/2014	15:00	23.6
16/4/2013	16:00	16.2				16/7/2013	17:00	24.8				16/10/2013	16:00	23				16/1/2014	16:00	15.2				16/4/2014	16:00	16.4				16/7/2014	16:00	24.1				16/10/2014	16:00	23.6
16/4/2013	17:00	16.2				16/7/2013	18:00	24.6				16/10/2013	17:00	22.9				16/1/2014	17:00	15.2				16/4/2014	17:00	16.4				16/7/2014	17:00	24.1				16/10/2014	17:00	23.7
16/4/2013	18:00	16.2				16/7/2013	19:00	24.5				16/10/2013	18:00	22.8				16/1/2014	18:00	15.2				16/4/2014	18:00	16.3				16/7/2014	18:00	24				16/10/2014	18:00	23.7
16/4/2013	19:00	16.1				16/7/2013	20:00	24.3				16/10/2013	19:00	22.9				16/1/2014	19:00	15.2				16/4/2014	19:00	16.2				16/7/2014	19:00	24				16/10/2014	19:00	23.7
16/4/2013	20:00	16.1				16/7/2013	21:00	24.3				16/10/2013	20:00	22.8				16/1/2014	20:00	15.2				16/4/2014	20:00	16.2				16/7/2014	20:00	24				16/10/2014	20:00	23.7
16/4/2013	21:00	16.1				16/7/2013	22:00	24.1				16/10/2013	21:00	22.7				16/1/2014	21:00	15.2				16/4/2014	21:00	16.2				16/7/2014	21:00	23.9				16/10/2014	21:00	23.7
16/4/2013	22:00	16.2				16/7/2013	23:00	24.1				16/10/2013	22:00	22.7				16/1/2014	22:00	15.1				16/4/2014	22:00	16.2				16/7/2014	22:00	23.9				16/10/2014	22:00	23.7
16/4/2013	23:00	16.2				17/7/2013	00:00	24				16/10/2013	23:00	22.7				16/1/2014	23:00	15.1				16/4/2014	23:00	16.2				16/7/2014	23:00	23.9				16/10/2014	23:00	23.7
17/4/2013	00:00	16.3				17/7/2013	01:00	24				17/10/2013	00:00	22.7				17/1/2014	00:00	15.2				17/4/2014	00:00	16.1				17/7/2014	00:00	23.9				17/10/2014	00:00	23.7
17/4/2013	01:00	16.3				17/7/2013	02:00	24				17/10/2013	01:00	22.7				17/1/2014	01:00	15.1				17/4/2014	01:00	16.1				17/7/2014	01:00	24				17/10/2014	01:00	23.6
17/4/2013	02:00	16.3				17/7/2013	03:00	24				17/10/2013	02:00	22.7				17/1/2014	02:00	15.2				17/4/2014	02:00	16.1				17/7/2014	02:00	24				17/10/2014	02:00	23.6
17/4/2013	03:00	16.3				17/7/2013	04:00	24				17/10/2013	03:00	22.7				17/1/2014	03:00	15.2				17/4/2014	03:00	16.1				17/7/2014	03:00	23.9				17/10/2014	03:00	23.6
17/4/2013	04:00	16.3				17/7/2013	05:00	24				17/10/2013	04:00	22.7				17/1/2014	04:00	15.2				17/4/2014	04:00	16				17/7/2014	04:00	23.7				17/10/2014	04:00	23.6
17/4/2013	05:00	16.2				17/7/2013	06:00	24				17/10/2013	05:00	22.6				17/1/2014	05:00	15.2				17/4/2014	05:00	16				17/7/2014	05:00	23.6				17/10/2014	05:00	23.6
17/4/2013	06:00	16.1				17/7/2013	07:00	24				17/10/2013	06:00	22.5				17/1/2014	06:00	15.1				17/4/2014	06:00	15.9				17/7/2014	06:00	23.4				17/10/2014	06:00	23.5
17/4/2013	07:00	16.1				17/7/2013	08:00	23.9				17/10/2013	07:00	22.5				17/1/2014	07:00	15				17/4/2014	07:00	15.8				17/7/2014	07:00	23.3				17/10/2014	07:00	23.5
17/4/2013	08:00	16				17/7/2013	09:00	23.9				17/10/2013	08:00	22.5				17/1/2014	08:00	14.9				17/4/2014	08:00	15.8				17/7/2014	08:00	23.2				17/10/2014	08:00	23.5
17/4/2013	09:00	15.9				17/7/2013	10:00	23.9				17/10/2013	09:00	22.4				17/1/2014	09:00	14.9				17/4/2014	09:00	15.8				17/7/2014	09:00	23.2				17/10/2014	09:00	23.5
17/4/2013	10:00	16				17/7/2013	11:00	23.8				17/10/2013	10:00	22.4				17/1/2014	10:00	14.8				17/4/2014	10:00	15.8				17/7/2014	10:00	23.5				17/10/2014	10:00	23.5
17/4/2013	11:00	16.1				17/7/2013	12:00	23.8				17/10/2013	11:00	22.3				17/1/2014	11:00	14.9				17/4/2014	11:00	15.8				17/7/2014	11:00	23.7				17/10/2014	11:00	23.5
17/4/2013	12:00	16.2				17/7/2013	13:00	24				17/10/2013	12:00	22.3				17/1/2014	12:00	15				17/4/2014	12:00	15.9				17/7/2014	12:00	23.9				17/10/2014	12:00	23.5
17/4/2013	13:00	16.2				17/7/2013	14:00	24.2				17/10/2013	13:00	22.3				17/1/2014	13:00	15.1				17/4/2014	13:00	15.9				17/7/2014	13:00	24.1				17/10/2014	13:00	23.5
17/4/2013	14:00	16.3				17/7/2013	15:00	24.3				17/10/2013	14:00	22.3				17/1/2014	14:00	15.1				17/4/2014	14:00	15.9				17/7/2014	14:00	24.2				17/10/2014	14:00	23.6
17/4/2013	15:00	16.3				17/7/2013	16:00	24.4				17/10/2013	15:00	22.3				17/1/2014	15:00	15.2				17/4/2014	15:00	15.9				17/7/2014	15:00	24.3				17/10/2014	15:00	23.6
17/4/2013	16:00	16.4				17/7/2013	17:00	24.4				17/10/2013	16:00	22.3				17/1/2014	16:00	15.2				17/4/2014	16:00	15.9				17/7/2014	16:00	24.2				17/10/2014	16:00	23.6
17/4/2013	17:00	16.4				17/7/2013	18:00	24.4				17/10/2013	17:00	22.3				17/1/2014	17:00	15.2				17/4/2014	17:00	15.9				17/7/2014	17:00	24.2				17/10/2014	17:00	23.6
17/4/2013	18:00	16.4				17/7/2013	19:00	24.4				17/10/2013	18:00	22.3				17/1/2014	18:00	15.2				17/4/2014	18:00	15.9				17/7/2014	18:00	24				17/10/2014	18:00	23.7
17/4/2013	19:00	16.4				17/7/2013	20:00	24.3				17/10/2013	19:00	22.3				17/1/2014	19:00	15.2				17/4/2014	19:00	15.8				17/7/2014	19:00	24				17/10/2014	19:00	23.7
17/4/2013	20:00	16.3				17/7/2013	21:00	24.2				17/10/2013	20:00	22.3				17/1/2014	20:00	15.1				17/4/2014	20:00	15.7				17/7/2014	20:00	23.9				17/10/2014	20:00	23.7
17/4/2013	21:00	16.2				17/7/2013	22:00	24.2				17/10/2013	21:00	22.3				17/1/2014	21:00	15				17/4/2014	21:00	15.7				17/7/2014	21:00	24				17/10/2014	21:00	23.7
17/4/2013	22:00	16.1				17/7/2013	23:00	24.2				17/10/2013	22:00	22.2				17/1/2014	22:00	14.9				17/4/2014	22:00	15.7				17/7/2014	22:00	24.1				17/10/2014	22:00	23.7
17/4/2013	23:00	16.1				18/7/2013	00:00	24.1				17/10/2013	23:00	22.2				17/1/2014	23:00	14.9				17/4/2014	23:00	15.7				17/7/2014	23:00	24.1				17/10/2014	23:00	23.7
18/4/2013	00:00	16.1				18/7/2013	01:00	24.1				18/10/2013	00:00	22.1				18/1/2014	00:00	15				18/4/2014	00:00	15.6				18/7/2014	00:00	24.2				18/10/2014	00:00	23.7
18/4/2013	01:00	16.1				18/7/2013	02:00	24.1				18/10/2013	01:00	22.1				18/1/2014	01:00	15				18/4/2014	01:00	15.6				18/7/2014	01:00	24.3				18/10/2014	01:00	23.7
18/4/2013	02:00	16.2				18/7/2013	03:00	24.2				18/10/2013	02:00	22.1				18/1/2014	02:00	15				18/4/2014	02:00	15.6				18/7/2014	02:00	24.3				18/10/2014	02:00	23.7
18/4/2013	03:00	16.2				18/7/2013	04:00	24.3				18/10/2013	03:00	22.1				18/1/2014	03:00	15				18/4/2014	03:00	15.6				18/7/2014	03:00	24.3				18/10/2014	03:00	23.6
18/4/2013	04:00	16.2				18/7/2013	05:00	24.3				18/10/2013	04:00	22.1				18/1/2014	04:00	15				18/4/2014	04:00	15.6				18/7/2014	04:00	24.3				18/10/2014	04:00	23.6
18/4/2013	05:00	16.1				18/7/2013	06:00	24.3				18/10/2013	05:00	22				18/1/2014	05:00	15				18/4/2014	05:00	15.6				18/7/2014	05:00	24.3				18/10/2014	05:00	23.6
18/4/2013	06:00	16.1				18/7/2013	07:00	24.3				18/10/2013	06:00	22				18/1/2014	06:00	14.9				18/4/2014	06:00	15.5				18/7/2014	06:00	24.2				18/10/2014	06:00	23.5
18/4/2013	07:00	16				18/7/2013	08:00	24.2				18/10/2013	07:00	22				18/1/2014	07:00	14.9				18/4/2014	07:00	15.4				18/7/2014	07:00	24.2				18/10/2014	07:00	23.5
18/4/2013	08:00	16				18/7/2013	09:00	24.2				18/10/2013	08:00	21.9				18/1/2014	08:00	14.8				18/4/2014	08:00	15.3				18/7/2014	08:00	24				18/10/2014	08:00	23.5
18/4/2013	09:00	15.9				18/7/2013	10:00	24.2				18/10/2013	09:00	21.9				18/1/2014	09:00	14.8				18/4/2014	09:00	15.4				18/7/2014	09:00	24				18/10/2014	09:00	23.5
18/4/2013	10:00	15.9				18/7/2013	11:00	24.1				18/10/2013	10:00	21.9				18/1/2014	10:00	14.8				18/4/2014	10:00	15.4				18/7/2014	10:00	24.1				18/10/2014	10:00	23.5
18/4/2013	11:00	15.9				18/7/2013	12:00	24.2				18/10/2013	11:00	21.9				18/1/2014	11:00	14.9				18/4/2014	11:00	15.4				18/7/2014	11:00	24.2				18/10/2014	11:00	23.5
18/4/2013	12:00	16				18/7/2013	13:00	24.3				18/10/2013	12:00	21.9				18/1/2014	12:00	14.8				18/4/2014	12:00	15.4				18/7/2014	12:00	24.4				18/10/2014	12:00	23.6
18/4/2013	13:00	16.1				18/7/2013	14:00	24.4				18/10/2013	13:00	21.9				18/1/2014	13:00	14.9				18/4/2014	13:00	15.5				18/7/2014	13:00	24.5				18/10/2014	13:00	23.6
18/4/2013	14:00	16.2				18/7/2013	15:00	24.6				18/10/2013	14:00	22				18/1/2014	14:00	15				18/4/2014	14:00	15.5				18/7/2014	14:00	24.6				18/10/2014	14:00	23.7
18/4/2013	15:00	16.3				18/7/2013	16:00	24.7				18/10/2013	15:00	22				18/1/2014	15:00	15				18/4/2014	15:00	15.5				18/7/2014	15:00	24.6				18/10/2014	15:00	23.7
18/4/2013	16:00	16.4				18/7/2013	17:00	24.8				18/10/2013	16:00	22				18/1/2014	16:00	15				18/4/2014	16:00	15.5				18/7/2014	16:00	24.7				18/10/2014	16:00	23.7
18/4/2013	17:00	16.5				18/7/2013	18:00	24.9				18/10/2013	17:00	21.9				18/1/2014	17:00	15				18/4/2014	17:00	15.5				18/7/2014	17:00	24.6				18/10/2014	17:00	23.7
18/4/2013	18:00	16.6				18/7/2013	19:00	25				18/10/2013	18:00	21.9				18/1/2014	18:00	15				18/4/2014	18:00	15.5				18/7/2014	18:00	24.5				18/10/2014	18:00	23.7
18/4/2013	19:00	16.6				18/7/2013	20:00	24.9				18/10/2013	19:00	21.9				18/1/2014	19:00	15				18/4/2014	19:00	15.5				18/7/2014	19:00	24.5				18/10/2014	19:00	23.7
18/4/2013	20:00	16.6				18/7/2013	21:00	24.9				18/10/2013	20:00	21.8				18/1/2014	20:00	15				18/4/2014	20:00	15.5				18/7/2014	20:00	24.5				18/10/2014	20:00	23.7
18/4/2013	21:00	16.6				18/7/2013	22:00	24.9				18/10/2013	21:00	21.8				18/1/2014	21:00	15				18/4/2014	21:00	15.5				18/7/2014	21:00	24.5				18/10/2014	21:00	23.6
18/4/2013	22:00	16.5				18/7/2013	23:00	24.9				18/10/2013	22:00	21.8				18/1/2014	22:00	14.9				18/4/2014	22:00	15.5				18/7/2014	22:00	24.4				18/10/2014	22:00	23.6
18/4/2013	23:00	16.5				19/7/2013	00:00	24.8				18/10/2013	23:00	21.8				18/1/2014	23:00	14.9				18/4/2014	23:00	15.6				18/7/2014	23:00	24.4				18/10/2014	23:00	23.6
19/4/2013	00:00	16.5				19/7/2013	01:00	24.8				19/10/2013	00:00	21.8				19/1/2014	00:00	15				19/4/2014	00:00	15.6				19/7/2014	00:00	24.4				19/10/2014	00:00	23.6
19/4/2013	01:00	16.5				19/7/2013	02:00	24.8				19/10/2013	01:00	21.8				19/1/2014	01:00	15				19/4/2014	01:00	15.6				19/7/2014	01:00	24.4				19/10/2014	01:00	23.6
19/4/2013	02:00	16.5				19/7/2013	03:00	24.8				19/10/2013	02:00	21.9				19/1/2014	02:00	15				19/4/2014	02:00	15.6				19/7/2014	02:00	24.5				19/10/2014	02:00	23.6
19/4/2013	03:00	16.5				19/7/2013	04:00	24.9				19/10/2013	03:00	21.9				19/1/2014	03:00	15				19/4/2014	03:00	15.6				19/7/2014	03:00	24.5				19/10/2014	03:00	23.5
19/4/2013	04:00	16.5				19/7/2013	05:00	25				19/10/2013	04:00	21.9				19/1/2014	04:00	15				19/4/2014	04:00	15.6				19/7/2014	04:00	24.5				19/10/2014	04:00	23.4
19/4/2013	05:00	16.5				19/7/2013	06:00	25				19/10/2013	05:00	21.8				19/1/2014	05:00	15				19/4/2014	05:00	15.6				19/7/2014	05:00	24.5				19/10/2014	05:00	23.4
19/4/2013	06:00	16.5				19/7/2013	07:00	25				19/10/2013	06:00	21.7				19/1/2014	06:00	15.1				19/4/2014	06:00	15.6				19/7/2014	06:00	24.4				19/10/2014	06:00	23.3
19/4/2013	07:00	16.4				19/7/2013	08:00	25				19/10/2013	07:00	21.6				19/1/2014	07:00	15.1				19/4/2014	07:00	15.6				19/7/2014	07:00	24.4				19/10/2014	07:00	23.2
19/4/2013	08:00	16.3				19/7/2013	09:00	25				19/10/2013	08:00	21.6				19/1/2014	08:00	15.1				19/4/2014	08:00	15.5				19/7/2014	08:00	24.3				19/10/2014	08:00	23.2
19/4/2013	09:00	16.2				19/7/2013	10:00	25				19/10/2013	09:00	21.6				19/1/2014	09:00	15				19/4/2014	09:00	15.5				19/7/2014	09:00	24.3				19/10/2014	09:00	23.2
19/4/2013	10:00	16.1				19/7/2013	11:00	25				19/10/2013	10:00	21.6				19/1/2014	10:00	15				19/4/2014	10:00	15.6				19/7/2014	10:00	24.3				19/10/2014	10:00	23.3
19/4/2013	11:00	16.1				19/7/2013	12:00	25.1				19/10/2013	11:00	21.6				19/1/2014	11:00	15				19/4/2014	11:00	15.6				19/7/2014	11:00	24.3				19/10/2014	11:00	23.3
19/4/2013	12:00	16.2				19/7/2013	13:00	25.1				19/10/2013	12:00	21.7				19/1/2014	12:00	15				19/4/2014	12:00	15.7				19/7/2014	12:00	24.4				19/10/2014	12:00	23.3
19/4/2013	13:00	16.3				19/7/2013	14:00	25.2				19/10/2013	13:00	21.7				19/1/2014	13:00	15				19/4/2014	13:00	15.7				19/7/2014	13:00	24.5				19/10/2014	13:00	23.3
19/4/2013	14:00	16.4				19/7/2013	15:00	25.4				19/10/2013	14:00	21.7				19/1/2014	14:00	15				19/4/2014	14:00	15.7				19/7/2014	14:00	24.6				19/10/2014	14:00	23.4
19/4/2013	15:00	16.5				19/7/2013	16:00	25.4				19/10/2013	15:00	21.7				19/1/2014	15:00	15				19/4/2014	15:00	15.7				19/7/2014	15:00	24.7				19/10/2014	15:00	23.4
19/4/2013	16:00	16.5				19/7/2013	17:00	25.5				19/10/2013	16:00	21.7				19/1/2014	16:00	15				19/4/2014	16:00	15.7				19/7/2014	16:00	24.8				19/10/2014	16:00	23.4
19/4/2013	17:00	16.6				19/7/2013	18:00	25.6				19/10/2013	17:00	21.7				19/1/2014	17:00	15				19/4/2014	17:00	15.8				19/7/2014	17:00	24.7				19/10/2014	17:00	23.4
19/4/2013	18:00	16.5				19/7/2013	19:00	25.6				19/10/2013	18:00	21.7				19/1/2014	18:00	15				19/4/2014	18:00	15.8				19/7/2014	18:00	24.7				19/10/2014	18:00	23.4
19/4/2013	19:00	16.5				19/7/2013	20:00	25.5				19/10/2013	19:00	21.7				19/1/2014	19:00	15				19/4/2014	19:00	15.8				19/7/2014	19:00	24.6				19/10/2014	19:00	23.4
19/4/2013	20:00	16.4				19/7/2013	21:00	25.5				19/10/2013	20:00	21.6				19/1/2014	20:00	15				19/4/2014	20:00	15.9				19/7/2014	20:00	24.5				19/10/2014	20:00	23.4
19/4/2013	21:00	16.4				19/7/2013	22:00	25.5				19/10/2013	21:00	21.6				19/1/2014	21:00	15				19/4/2014	21:00	15.9				19/7/2014	21:00	24.5				19/10/2014	21:00	23.4
19/4/2013	22:00	16.3				19/7/2013	23:00	25.4				19/10/2013	22:00	21.6				19/1/2014	22:00	15				19/4/2014	22:00	15.9				19/7/2014	22:00	24.5				19/10/2014	22:00	23.4
19/4/2013	23:00	16.2				20/7/2013	00:00	25.4				19/10/2013	23:00	21.6				19/1/2014	23:00	15				19/4/2014	23:00	15.9				19/7/2014	23:00	24.5				19/10/2014	23:00	23.4
20/4/2013	00:00	16.2				20/7/2013	01:00	25.4				20/10/2013	00:00	21.5				20/1/2014	00:00	15				20/4/2014	00:00	15.9				20/7/2014	00:00	24.5				20/10/2014	00:00	23.3
20/4/2013	01:00	16.1				20/7/2013	02:00	25.3				20/10/2013	01:00	21.6				20/1/2014	01:00	15				20/4/2014	01:00	15.9				20/7/2014	01:00	24.6				20/10/2014	01:00	23.3
20/4/2013	02:00	16.1				20/7/2013	03:00	25.3				20/10/2013	02:00	21.6				20/1/2014	02:00	15				20/4/2014	02:00	15.9				20/7/2014	02:00	24.6				20/10/2014	02:00	23.3
20/4/2013	03:00	16.2				20/7/2013	04:00	25.3				20/10/2013	03:00	21.6				20/1/2014	03:00	15				20/4/2014	03:00	15.9				20/7/2014	03:00	24.6				20/10/2014	03:00	23.2
20/4/2013	04:00	16.3				20/7/2013	05:00	25.2				20/10/2013	04:00	21.7				20/1/2014	04:00	15				20/4/2014	04:00	15.9				20/7/2014	04:00	24.6				20/10/2014	04:00	23.2
20/4/2013	05:00	16.2				20/7/2013	06:00	25.2				20/10/2013	05:00	21.6				20/1/2014	05:00	15				20/4/2014	05:00	15.8				20/7/2014	05:00	24.6				20/10/2014	05:00	23.1
20/4/2013	06:00	16.2				20/7/2013	07:00	25.2				20/10/2013	06:00	21.5				20/1/2014	06:00	15				20/4/2014	06:00	15.8				20/7/2014	06:00	24.6				20/10/2014	06:00	23.1
20/4/2013	07:00	16.2				20/7/2013	08:00	25.3				20/10/2013	07:00	21.4				20/1/2014	07:00	15				20/4/2014	07:00	15.8				20/7/2014	07:00	24.5				20/10/2014	07:00	23.1
20/4/2013	08:00	16.1				20/7/2013	09:00	25.3				20/10/2013	08:00	21.4				20/1/2014	08:00	15				20/4/2014	08:00	15.8				20/7/2014	08:00	24.5				20/10/2014	08:00	23
20/4/2013	09:00	16.1				20/7/2013	10:00	25.2				20/10/2013	09:00	21.3				20/1/2014	09:00	15				20/4/2014	09:00	15.9				20/7/2014	09:00	24.5				20/10/2014	09:00	23
20/4/2013	10:00	16				20/7/2013	11:00	25.3				20/10/2013	10:00	21.3				20/1/2014	10:00	15				20/4/2014	10:00	15.9				20/7/2014	10:00	24.4				20/10/2014	10:00	23.1
20/4/2013	11:00	15.9				20/7/2013	12:00	25.3				20/10/2013	11:00	21.4				20/1/2014	11:00	15				20/4/2014	11:00	16				20/7/2014	11:00	24.4				20/10/2014	11:00	23.1
20/4/2013	12:00	15.9				20/7/2013	13:00	25.3				20/10/2013	12:00	21.4				20/1/2014	12:00	15				20/4/2014	12:00	16				20/7/2014	12:00	24.5				20/10/2014	12:00	23.1
20/4/2013	13:00	15.9				20/7/2013	14:00	25.4				20/10/2013	13:00	21.4				20/1/2014	13:00	15				20/4/2014	13:00	16.1				20/7/2014	13:00	24.7				20/10/2014	13:00	23.2
20/4/2013	14:00	16.2				20/7/2013	15:00	25.5				20/10/2013	14:00	21.5				20/1/2014	14:00	15				20/4/2014	14:00	16.2				20/7/2014	14:00	24.8				20/10/2014	14:00	23.2
20/4/2013	15:00	16.4				20/7/2013	16:00	25.6				20/10/2013	15:00	21.5				20/1/2014	15:00	15.1				20/4/2014	15:00	16.2				20/7/2014	15:00	24.9				20/10/2014	15:00	23.3
20/4/2013	16:00	16.5				20/7/2013	17:00	25.7				20/10/2013	16:00	21.5				20/1/2014	16:00	15.1				20/4/2014	16:00	16.2				20/7/2014	16:00	25				20/10/2014	16:00	23.3
20/4/2013	17:00	16.5				20/7/2013	18:00	25.8				20/10/2013	17:00	21.5				20/1/2014	17:00	15.1				20/4/2014	17:00	16.2				20/7/2014	17:00	25.1				20/10/2014	17:00	23.3
20/4/2013	18:00	16.5				20/7/2013	19:00	25.8				20/10/2013	18:00	21.6				20/1/2014	18:00	15.1				20/4/2014	18:00	16.2				20/7/2014	18:00	25.2				20/10/2014	18:00	23.3
20/4/2013	19:00	16.5				20/7/2013	20:00	25.8				20/10/2013	19:00	21.6				20/1/2014	19:00	15.1				20/4/2014	19:00	16.2				20/7/2014	19:00	25.3				20/10/2014	19:00	23.3
20/4/2013	20:00	16.6				20/7/2013	21:00	25.7				20/10/2013	20:00	21.6				20/1/2014	20:00	15.1				20/4/2014	20:00	16.3				20/7/2014	20:00	25.3				20/10/2014	20:00	23.3
20/4/2013	21:00	16.6				20/7/2013	22:00	25.7				20/10/2013	21:00	21.5				20/1/2014	21:00	15.1				20/4/2014	21:00	16.3				20/7/2014	21:00	25.3				20/10/2014	21:00	23.3
20/4/2013	22:00	16.6				20/7/2013	23:00	25.7				20/10/2013	22:00	21.5				20/1/2014	22:00	15				20/4/2014	22:00	16.4				20/7/2014	22:00	25.3				20/10/2014	22:00	23.3
20/4/2013	23:00	16.5				21/7/2013	00:00	25.6				20/10/2013	23:00	21.5				20/1/2014	23:00	15				20/4/2014	23:00	16.4				20/7/2014	23:00	25.2				20/10/2014	23:00	23.3
21/4/2013	00:00	16.5				21/7/2013	01:00	25.6				21/10/2013	00:00	21.5				21/1/2014	00:00	15				21/4/2014	00:00	16.4				21/7/2014	00:00	25.2				21/10/2014	00:00	23.3
21/4/2013	01:00	16.5				21/7/2013	02:00	25.6				21/10/2013	01:00	21.5				21/1/2014	01:00	15				21/4/2014	01:00	16.4				21/7/2014	01:00	25.2				21/10/2014	01:00	23.3
21/4/2013	02:00	16.6				21/7/2013	03:00	25.6				21/10/2013	02:00	21.5				21/1/2014	02:00	15.1				21/4/2014	02:00	16.4				21/7/2014	02:00	25.2				21/10/2014	02:00	23.3
21/4/2013	03:00	16.7				21/7/2013	04:00	25.6				21/10/2013	03:00	21.5				21/1/2014	03:00	15				21/4/2014	03:00	16.4				21/7/2014	03:00	25.3				21/10/2014	03:00	23.3
21/4/2013	04:00	16.8				21/7/2013	05:00	25.5				21/10/2013	04:00	21.5				21/1/2014	04:00	15				21/4/2014	04:00	16.4				21/7/2014	04:00	25.3				21/10/2014	04:00	23.3
21/4/2013	05:00	16.9				21/7/2013	06:00	25.5				21/10/2013	05:00	21.5				21/1/2014	05:00	15				21/4/2014	05:00	16.4				21/7/2014	05:00	25.2				21/10/2014	05:00	23.2
21/4/2013	06:00	16.9				21/7/2013	07:00	25.5				21/10/2013	06:00	21.4				21/1/2014	06:00	15				21/4/2014	06:00	16.3				21/7/2014	06:00	25.2				21/10/2014	06:00	23.1
21/4/2013	07:00	16.9				21/7/2013	08:00	25.5				21/10/2013	07:00	21.4				21/1/2014	07:00	14.9				21/4/2014	07:00	16.3				21/7/2014	07:00	25.2				21/10/2014	07:00	23
21/4/2013	08:00	16.9				21/7/2013	09:00	25.5				21/10/2013	08:00	21.3				21/1/2014	08:00	14.9				21/4/2014	08:00	16.3				21/7/2014	08:00	25.2				21/10/2014	08:00	22.9
21/4/2013	09:00	16.9				21/7/2013	10:00	25.5				21/10/2013	09:00	21.3				21/1/2014	09:00	14.9				21/4/2014	09:00	16.3				21/7/2014	09:00	25.1				21/10/2014	09:00	22.9
21/4/2013	10:00	16.8				21/7/2013	11:00	25.5				21/10/2013	10:00	21.3				21/1/2014	10:00	14.8				21/4/2014	10:00	16.4				21/7/2014	10:00	25				21/10/2014	10:00	22.9
21/4/2013	11:00	16.8				21/7/2013	12:00	25.5				21/10/2013	11:00	21.4				21/1/2014	11:00	14.8				21/4/2014	11:00	16.4				21/7/2014	11:00	25.1				21/10/2014	11:00	23
21/4/2013	12:00	16.8				21/7/2013	13:00	25.5				21/10/2013	12:00	21.4				21/1/2014	12:00	14.8				21/4/2014	12:00	16.5				21/7/2014	12:00	25.2				21/10/2014	12:00	23
21/4/2013	13:00	16.9				21/7/2013	14:00	25.6				21/10/2013	13:00	21.4				21/1/2014	13:00	14.8				21/4/2014	13:00	16.6				21/7/2014	13:00	25.3				21/10/2014	13:00	23
21/4/2013	14:00	17.1				21/7/2013	15:00	25.7				21/10/2013	14:00	21.4				21/1/2014	14:00	14.8				21/4/2014	14:00	16.6				21/7/2014	14:00	25.3				21/10/2014	14:00	23.1
21/4/2013	15:00	17.2				21/7/2013	16:00	25.8				21/10/2013	15:00	21.5				21/1/2014	15:00	14.8				21/4/2014	15:00	16.7				21/7/2014	15:00	25.3				21/10/2014	15:00	23.1
21/4/2013	16:00	17.3				21/7/2013	17:00	25.9				21/10/2013	16:00	21.5				21/1/2014	16:00	14.8				21/4/2014	16:00	16.8				21/7/2014	16:00	25.3				21/10/2014	16:00	23.2
21/4/2013	17:00	17.4				21/7/2013	18:00	26				21/10/2013	17:00	21.5				21/1/2014	17:00	14.8				21/4/2014	17:00	16.7				21/7/2014	17:00	25.3				21/10/2014	17:00	23.2
21/4/2013	18:00	17.4				21/7/2013	19:00	26				21/10/2013	18:00	21.5				21/1/2014	18:00	14.8				21/4/2014	18:00	16.7				21/7/2014	18:00	25.4				21/10/2014	18:00	23.2
21/4/2013	19:00	17.5				21/7/2013	20:00	26				21/10/2013	19:00	21.5				21/1/2014	19:00	14.8				21/4/2014	19:00	16.6				21/7/2014	19:00	25.4				21/10/2014	19:00	23.1
21/4/2013	20:00	17.5				21/7/2013	21:00	25.9				21/10/2013	20:00	21.5				21/1/2014	20:00	14.8				21/4/2014	20:00	16.6				21/7/2014	20:00	25.4				21/10/2014	20:00	23.2
21/4/2013	21:00	17.5				21/7/2013	22:00	25.9				21/10/2013	21:00	21.5				21/1/2014	21:00	14.7				21/4/2014	21:00	16.6				21/7/2014	21:00	25.4				21/10/2014	21:00	23.2
21/4/2013	22:00	17.5				21/7/2013	23:00	25.9				21/10/2013	22:00	21.5				21/1/2014	22:00	14.6				21/4/2014	22:00	16.5				21/7/2014	22:00	25.3				21/10/2014	22:00	23.2
21/4/2013	23:00	17.4				22/7/2013	00:00	25.9				21/10/2013	23:00	21.4				21/1/2014	23:00	14.6				21/4/2014	23:00	16.5				21/7/2014	23:00	25.3				21/10/2014	23:00	23.2
22/4/2013	00:00	17.3				22/7/2013	01:00	25.9				22/10/2013	00:00	21.4				22/1/2014	00:00	14.6				22/4/2014	00:00	16.6				22/7/2014	00:00	25.3				22/10/2014	00:00	23.3
22/4/2013	01:00	17.3				22/7/2013	02:00	25.8				22/10/2013	01:00	21.4				22/1/2014	01:00	14.6				22/4/2014	01:00	16.5				22/7/2014	01:00	25.3				22/10/2014	01:00	23.3
22/4/2013	02:00	17.2				22/7/2013	03:00	25.8				22/10/2013	02:00	21.4				22/1/2014	02:00	14.7				22/4/2014	02:00	16.6				22/7/2014	02:00	25.3				22/10/2014	02:00	23.3
22/4/2013	03:00	17.2				22/7/2013	04:00	25.8				22/10/2013	03:00	21.4				22/1/2014	03:00	14.7				22/4/2014	03:00	16.6				22/7/2014	03:00	25.3				22/10/2014	03:00	23.3
22/4/2013	04:00	17.3				22/7/2013	05:00	25.8				22/10/2013	04:00	21.4				22/1/2014	04:00	14.7				22/4/2014	04:00	16.6				22/7/2014	04:00	25.3				22/10/2014	04:00	23.2
22/4/2013	05:00	17.3				22/7/2013	06:00	25.7				22/10/2013	05:00	21.4				22/1/2014	05:00	14.7				22/4/2014	05:00	16.6				22/7/2014	05:00	25.3				22/10/2014	05:00	23.1
22/4/2013	06:00	17.3				22/7/2013	07:00	25.6				22/10/2013	06:00	21.4				22/1/2014	06:00	14.8				22/4/2014	06:00	16.5				22/7/2014	06:00	25.2				22/10/2014	06:00	23
22/4/2013	07:00	17.3				22/7/2013	08:00	25.6				22/10/2013	07:00	21.3				22/1/2014	07:00	14.7				22/4/2014	07:00	16.4				22/7/2014	07:00	25.2				22/10/2014	07:00	23
22/4/2013	08:00	17.2				22/7/2013	09:00	25.6				22/10/2013	08:00	21.3				22/1/2014	08:00	14.7				22/4/2014	08:00	16.5				22/7/2014	08:00	25.1				22/10/2014	08:00	23
22/4/2013	09:00	17.1				22/7/2013	10:00	25.6				22/10/2013	09:00	21.2				22/1/2014	09:00	14.6				22/4/2014	09:00	16.5				22/7/2014	09:00	25.1				22/10/2014	09:00	23
22/4/2013	10:00	17.1				22/7/2013	11:00	25.6				22/10/2013	10:00	21.2				22/1/2014	10:00	14.6				22/4/2014	10:00	16.5				22/7/2014	10:00	25				22/10/2014	10:00	23.1
22/4/2013	11:00	17				22/7/2013	12:00	25.6				22/10/2013	11:00	21.3				22/1/2014	11:00	14.5				22/4/2014	11:00	16.6				22/7/2014	11:00	25.1				22/10/2014	11:00	23.1
22/4/2013	12:00	16.9				22/7/2013	13:00	25.6				22/10/2013	12:00	21.3				22/1/2014	12:00	14.6				22/4/2014	12:00	16.6				22/7/2014	12:00	25.1				22/10/2014	12:00	23.1
22/4/2013	13:00	16.9				22/7/2013	14:00	25.5				22/10/2013	13:00	21.3				22/1/2014	13:00	14.6				22/4/2014	13:00	16.7				22/7/2014	13:00	25.1				22/10/2014	13:00	23.1
22/4/2013	14:00	17				22/7/2013	15:00	25.5				22/10/2013	14:00	21.3				22/1/2014	14:00	14.7				22/4/2014	14:00	16.7				22/7/2014	14:00	25.3				22/10/2014	14:00	23
22/4/2013	15:00	17.1				22/7/2013	16:00	25.5				22/10/2013	15:00	21.4				22/1/2014	15:00	14.7				22/4/2014	15:00	16.8				22/7/2014	15:00	25.4				22/10/2014	15:00	23
22/4/2013	16:00	17.1				22/7/2013	17:00	25.6				22/10/2013	16:00	21.4				22/1/2014	16:00	14.7				22/4/2014	16:00	16.8				22/7/2014	16:00	25.5				22/10/2014	16:00	22.9
22/4/2013	17:00	17.2				22/7/2013	18:00	25.7				22/10/2013	17:00	21.4				22/1/2014	17:00	14.8				22/4/2014	17:00	16.9				22/7/2014	17:00	25.6				22/10/2014	17:00	22.9
22/4/2013	18:00	17.2				22/7/2013	19:00	25.7				22/10/2013	18:00	21.4				22/1/2014	18:00	14.8				22/4/2014	18:00	16.9				22/7/2014	18:00	25.7				22/10/2014	18:00	22.8
22/4/2013	19:00	17.2				22/7/2013	20:00	25.7				22/10/2013	19:00	21.4				22/1/2014	19:00	14.8				22/4/2014	19:00	16.9				22/7/2014	19:00	25.7				22/10/2014	19:00	22.8
22/4/2013	20:00	17.2				22/7/2013	21:00	25.8				22/10/2013	20:00	21.4				22/1/2014	20:00	14.8				22/4/2014	20:00	16.9				22/7/2014	20:00	25.7				22/10/2014	20:00	22.8
22/4/2013	21:00	17.2				22/7/2013	22:00	25.7				22/10/2013	21:00	21.4				22/1/2014	21:00	14.8				22/4/2014	21:00	16.9				22/7/2014	21:00	25.7				22/10/2014	21:00	22.8
22/4/2013	22:00	17.2				22/7/2013	23:00	25.7				22/10/2013	22:00	21.4				22/1/2014	22:00	14.7				22/4/2014	22:00	16.8				22/7/2014	22:00	25.7				22/10/2014	22:00	22.7
22/4/2013	23:00	17.1				23/7/2013	00:00	25.6				22/10/2013	23:00	21.4				22/1/2014	23:00	14.7				22/4/2014	23:00	16.8				22/7/2014	23:00	25.6				22/10/2014	23:00	22.7
23/4/2013	00:00	17.1				23/7/2013	01:00	25.6				23/10/2013	00:00	21.4				23/1/2014	00:00	14.7				23/4/2014	00:00	16.8				23/7/2014	00:00	25.6				23/10/2014	00:00	22.6
23/4/2013	01:00	17.1				23/7/2013	02:00	25.5				23/10/2013	01:00	21.3				23/1/2014	01:00	14.7				23/4/2014	01:00	16.8				23/7/2014	01:00	25.5				23/10/2014	01:00	22.6
23/4/2013	02:00	17.1				23/7/2013	03:00	25.5				23/10/2013	02:00	21.3				23/1/2014	02:00	14.8				23/4/2014	02:00	16.8				23/7/2014	02:00	25.4				23/10/2014	02:00	22.5
23/4/2013	03:00	17.1				23/7/2013	04:00	25.5				23/10/2013	03:00	21.3				23/1/2014	03:00	14.7				23/4/2014	03:00	16.8				23/7/2014	03:00	25.4				23/10/2014	03:00	22.5
23/4/2013	04:00	17.1				23/7/2013	05:00	25.4				23/10/2013	04:00	21.3				23/1/2014	04:00	14.7				23/4/2014	04:00	16.9				23/7/2014	04:00	25.3				23/10/2014	04:00	22.6
23/4/2013	05:00	17.2				23/7/2013	06:00	25.4				23/10/2013	05:00	21.3				23/1/2014	05:00	14.7				23/4/2014	05:00	16.9				23/7/2014	05:00	25.3				23/10/2014	05:00	22.7
23/4/2013	06:00	17.2				23/7/2013	07:00	25.3				23/10/2013	06:00	21.3				23/1/2014	06:00	14.7				23/4/2014	06:00	16.9				23/7/2014	06:00	25.3				23/10/2014	06:00	22.5
23/4/2013	07:00	17.2				23/7/2013	08:00	25.3				23/10/2013	07:00	21.3				23/1/2014	07:00	14.7				23/4/2014	07:00	16.9				23/7/2014	07:00	25.3				23/10/2014	07:00	22.4
23/4/2013	08:00	17.2				23/7/2013	09:00	25.4				23/10/2013	08:00	21.2				23/1/2014	08:00	14.6				23/4/2014	08:00	16.8				23/7/2014	08:00	25.3				23/10/2014	08:00	22.4
23/4/2013	09:00	17.1				23/7/2013	10:00	25.5				23/10/2013	09:00	21.2				23/1/2014	09:00	14.6				23/4/2014	09:00	16.7				23/7/2014	09:00	25.3				23/10/2014	09:00	22.3
23/4/2013	10:00	17.1				23/7/2013	11:00	25.5				23/10/2013	10:00	21.2				23/1/2014	10:00	14.5				23/4/2014	10:00	16.7				23/7/2014	10:00	25.3				23/10/2014	10:00	22.4
23/4/2013	11:00	17				23/7/2013	12:00	25.5				23/10/2013	11:00	21.2				23/1/2014	11:00	14.4				23/4/2014	11:00	16.6				23/7/2014	11:00	25.3				23/10/2014	11:00	22.4
23/4/2013	12:00	17				23/7/2013	13:00	25.4				23/10/2013	12:00	21.3				23/1/2014	12:00	14.4				23/4/2014	12:00	16.6				23/7/2014	12:00	25.3				23/10/2014	12:00	22.4
23/4/2013	13:00	17.1				23/7/2013	14:00	25.4				23/10/2013	13:00	21.3				23/1/2014	13:00	14.4				23/4/2014	13:00	16.7				23/7/2014	13:00	25.3				23/10/2014	13:00	22.3
23/4/2013	14:00	17.2				23/7/2013	15:00	25.4				23/10/2013	14:00	21.3				23/1/2014	14:00	14.4				23/4/2014	14:00	16.7				23/7/2014	14:00	25.3				23/10/2014	14:00	22.3
23/4/2013	15:00	17.2				23/7/2013	16:00	25.5				23/10/2013	15:00	21.4				23/1/2014	15:00	14.4				23/4/2014	15:00	16.7				23/7/2014	15:00	25.3				23/10/2014	15:00	22.3
23/4/2013	16:00	17.3				23/7/2013	17:00	25.6				23/10/2013	16:00	21.4				23/1/2014	16:00	14.5				23/4/2014	16:00	16.8				23/7/2014	16:00	25.4				23/10/2014	16:00	22.3
23/4/2013	17:00	17.4				23/7/2013	18:00	25.6				23/10/2013	17:00	21.4				23/1/2014	17:00	14.5				23/4/2014	17:00	16.8				23/7/2014	17:00	25.5				23/10/2014	17:00	22.3
23/4/2013	18:00	17.4				23/7/2013	19:00	25.7				23/10/2013	18:00	21.4				23/1/2014	18:00	14.5				23/4/2014	18:00	16.8				23/7/2014	18:00	25.5				23/10/2014	18:00	22.3
23/4/2013	19:00	17.5				23/7/2013	20:00	25.8				23/10/2013	19:00	21.4				23/1/2014	19:00	14.6				23/4/2014	19:00	16.8				23/7/2014	19:00	25.5				23/10/2014	19:00	22.3
23/4/2013	20:00	17.5				23/7/2013	21:00	25.9				23/10/2013	20:00	21.4				23/1/2014	20:00	14.6				23/4/2014	20:00	16.8				23/7/2014	20:00	25.6				23/10/2014	20:00	22.2
23/4/2013	21:00	17.5				23/7/2013	22:00	25.9				23/10/2013	21:00	21.4				23/1/2014	21:00	14.6				23/4/2014	21:00	16.8				23/7/2014	21:00	25.6				23/10/2014	21:00	22.2
23/4/2013	22:00	17.4				23/7/2013	23:00	26				23/10/2013	22:00	21.5				23/1/2014	22:00	14.6				23/4/2014	22:00	16.7				23/7/2014	22:00	25.6				23/10/2014	22:00	22.1
23/4/2013	23:00	17.4				24/7/2013	00:00	26				23/10/2013	23:00	21.5				23/1/2014	23:00	14.5				23/4/2014	23:00	16.7				23/7/2014	23:00	25.5				23/10/2014	23:00	22
24/4/2013	00:00	17.3				24/7/2013	01:00	26				24/10/2013	00:00	21.5				24/1/2014	00:00	14.5				24/4/2014	00:00	16.6				24/7/2014	00:00	25.5				24/10/2014	00:00	22
24/4/2013	01:00	17.2				24/7/2013	02:00	26				24/10/2013	01:00	21.4				24/1/2014	01:00	14.4				24/4/2014	01:00	16.6				24/7/2014	01:00	25.5				24/10/2014	01:00	22
24/4/2013	02:00	17.2				24/7/2013	03:00	26				24/10/2013	02:00	21.4				24/1/2014	02:00	14.4				24/4/2014	02:00	16.6				24/7/2014	02:00	25.4				24/10/2014	02:00	21.9
24/4/2013	03:00	17.1				24/7/2013	04:00	26				24/10/2013	03:00	21.4				24/1/2014	03:00	14.4				24/4/2014	03:00	16.6				24/7/2014	03:00	25.4				24/10/2014	03:00	22
24/4/2013	04:00	17.1				24/7/2013	05:00	25.9				24/10/2013	04:00	21.4				24/1/2014	04:00	14.5				24/4/2014	04:00	16.6				24/7/2014	04:00	25.4				24/10/2014	04:00	21.9
24/4/2013	05:00	17.1				24/7/2013	06:00	25.9				24/10/2013	05:00	21.4				24/1/2014	05:00	14.5				24/4/2014	05:00	16.7				24/7/2014	05:00	25.4				24/10/2014	05:00	21.9
24/4/2013	06:00	17				24/7/2013	07:00	25.8				24/10/2013	06:00	21.4				24/1/2014	06:00	14.5				24/4/2014	06:00	16.7				24/7/2014	06:00	25.4				24/10/2014	06:00	21.8
24/4/2013	07:00	17				24/7/2013	08:00	25.8				24/10/2013	07:00	21.4				24/1/2014	07:00	14.6				24/4/2014	07:00	16.6				24/7/2014	07:00	25.3				24/10/2014	07:00	21.7
24/4/2013	08:00	17				24/7/2013	09:00	25.9				24/10/2013	08:00	21.3				24/1/2014	08:00	14.6				24/4/2014	08:00	16.6				24/7/2014	08:00	25.3				24/10/2014	08:00	21.6
24/4/2013	09:00	17				24/7/2013	10:00	26				24/10/2013	09:00	21.3				24/1/2014	09:00	14.6				24/4/2014	09:00	16.6				24/7/2014	09:00	25.3				24/10/2014	09:00	21.5
24/4/2013	10:00	16.9				24/7/2013	11:00	25.9				24/10/2013	10:00	21.3				24/1/2014	10:00	14.6				24/4/2014	10:00	16.6				24/7/2014	10:00	25.3				24/10/2014	10:00	21.4
24/4/2013	11:00	16.9				24/7/2013	12:00	25.9				24/10/2013	11:00	21.3				24/1/2014	11:00	14.6				24/4/2014	11:00	16.6				24/7/2014	11:00	25.4				24/10/2014	11:00	21.3
24/4/2013	12:00	16.9				24/7/2013	13:00	26				24/10/2013	12:00	21.3				24/1/2014	12:00	14.6				24/4/2014	12:00	16.6				24/7/2014	12:00	25.4				24/10/2014	12:00	21.2
24/4/2013	13:00	16.9				24/7/2013	14:00	26				24/10/2013	13:00	21.4				24/1/2014	13:00	14.5				24/4/2014	13:00	16.6				24/7/2014	13:00	25.4				24/10/2014	13:00	21.2
24/4/2013	14:00	16.9				24/7/2013	15:00	26				24/10/2013	14:00	21.4				24/1/2014	14:00	14.5				24/4/2014	14:00	16.7				24/7/2014	14:00	25.4				24/10/2014	14:00	21.2
24/4/2013	15:00	16.9				24/7/2013	16:00	26				24/10/2013	15:00	21.4				24/1/2014	15:00	14.4				24/4/2014	15:00	16.8				24/7/2014	15:00	25.5				24/10/2014	15:00	21.1
24/4/2013	16:00	17.1				24/7/2013	17:00	26.1				24/10/2013	16:00	21.4				24/1/2014	16:00	14.4				24/4/2014	16:00	16.8				24/7/2014	16:00	25.6				24/10/2014	16:00	21.1
24/4/2013	17:00	17.3				24/7/2013	18:00	26.1				24/10/2013	17:00	21.5				24/1/2014	17:00	14.4				24/4/2014	17:00	16.9				24/7/2014	17:00	25.7				24/10/2014	17:00	21.1
24/4/2013	18:00	17.4				24/7/2013	19:00	26.2				24/10/2013	18:00	21.5				24/1/2014	18:00	14.4				24/4/2014	18:00	16.9				24/7/2014	18:00	25.8				24/10/2014	18:00	21.1
24/4/2013	19:00	17.6				24/7/2013	20:00	26.3				24/10/2013	19:00	21.5				24/1/2014	19:00	14.5				24/4/2014	19:00	16.9				24/7/2014	19:00	25.8				24/10/2014	19:00	21
24/4/2013	20:00	17.6				24/7/2013	21:00	26.4				24/10/2013	20:00	21.5				24/1/2014	20:00	14.5				24/4/2014	20:00	16.9				24/7/2014	20:00	25.9				24/10/2014	20:00	21
24/4/2013	21:00	17.6				24/7/2013	22:00	26.4				24/10/2013	21:00	21.5				24/1/2014	21:00	14.5				24/4/2014	21:00	16.8				24/7/2014	21:00	25.8				24/10/2014	21:00	20.9
24/4/2013	22:00	17.6				24/7/2013	23:00	26.4				24/10/2013	22:00	21.5				24/1/2014	22:00	14.5				24/4/2014	22:00	16.8				24/7/2014	22:00	25.8				24/10/2014	22:00	20.8
24/4/2013	23:00	17.5				25/7/2013	00:00	26.4				24/10/2013	23:00	21.5				24/1/2014	23:00	14.5				24/4/2014	23:00	16.8				24/7/2014	23:00	25.8				24/10/2014	23:00	20.8
25/4/2013	00:00	17.4				25/7/2013	01:00	26.4				25/10/2013	00:00	21.5				25/1/2014	00:00	14.4				25/4/2014	00:00	16.7				25/7/2014	00:00	25.8				25/10/2014	00:00	20.7
25/4/2013	01:00	17.3				25/7/2013	02:00	26.4				25/10/2013	01:00	21.5				25/1/2014	01:00	14.4				25/4/2014	01:00	16.7				25/7/2014	01:00	25.8				25/10/2014	01:00	20.7
25/4/2013	02:00	17.2				25/7/2013	03:00	26.3				25/10/2013	02:00	21.5				25/1/2014	02:00	14.5				25/4/2014	02:00	16.6				25/7/2014	02:00	25.8				25/10/2014	02:00	20.7
25/4/2013	03:00	17.2				25/7/2013	04:00	26.3				25/10/2013	03:00	21.5				25/1/2014	03:00	14.4				25/4/2014	03:00	16.6				25/7/2014	03:00	25.8				25/10/2014	03:00	20.6
25/4/2013	04:00	17.2				25/7/2013	05:00	26.3				25/10/2013	04:00	21.5				25/1/2014	04:00	14.5				25/4/2014	04:00	16.6				25/7/2014	04:00	25.8				25/10/2014	04:00	20.5
25/4/2013	05:00	17.2				25/7/2013	06:00	26.3				25/10/2013	05:00	21.5				25/1/2014	05:00	14.5				25/4/2014	05:00	16.6				25/7/2014	05:00	25.8				25/10/2014	05:00	20.4
25/4/2013	06:00	17.3				25/7/2013	07:00	26.2				25/10/2013	06:00	21.4				25/1/2014	06:00	14.4				25/4/2014	06:00	16.7				25/7/2014	06:00	25.7				25/10/2014	06:00	20.4
25/4/2013	07:00	17.3				25/7/2013	08:00	26.2				25/10/2013	07:00	21.4				25/1/2014	07:00	14.4				25/4/2014	07:00	16.7				25/7/2014	07:00	25.7				25/10/2014	07:00	20.3
25/4/2013	08:00	17.4				25/7/2013	09:00	26.2				25/10/2013	08:00	21.4				25/1/2014	08:00	14.4				25/4/2014	08:00	16.7				25/7/2014	08:00	25.6				25/10/2014	08:00	20.2
25/4/2013	09:00	17.4				25/7/2013	10:00	26.2				25/10/2013	09:00	21.4				25/1/2014	09:00	14.4				25/4/2014	09:00	16.7				25/7/2014	09:00	25.7				25/10/2014	09:00	20.1
25/4/2013	10:00	17.5				25/7/2013	11:00	26.2				25/10/2013	10:00	21.3				25/1/2014	10:00	14.3				25/4/2014	10:00	16.7				25/7/2014	10:00	25.7				25/10/2014	10:00	20.1
25/4/2013	11:00	17.4				25/7/2013	12:00	26.2				25/10/2013	11:00	21.4				25/1/2014	11:00	14.3				25/4/2014	11:00	16.7				25/7/2014	11:00	25.7				25/10/2014	11:00	20.1
25/4/2013	12:00	17.4				25/7/2013	13:00	26.3				25/10/2013	12:00	21.4				25/1/2014	12:00	14.3				25/4/2014	12:00	16.7				25/7/2014	12:00	25.7				25/10/2014	12:00	20.1
25/4/2013	13:00	17.4				25/7/2013	14:00	26.3				25/10/2013	13:00	21.4				25/1/2014	13:00	14.3				25/4/2014	13:00	16.7				25/7/2014	13:00	25.7				25/10/2014	13:00	20.1
25/4/2013	14:00	17.3				25/7/2013	15:00	26.3				25/10/2013	14:00	21.4				25/1/2014	14:00	14.2				25/4/2014	14:00	16.8				25/7/2014	14:00	25.8				25/10/2014	14:00	20.1
25/4/2013	15:00	17.3				25/7/2013	16:00	26.4				25/10/2013	15:00	21.4				25/1/2014	15:00	14.2				25/4/2014	15:00	16.9				25/7/2014	15:00	25.8				25/10/2014	15:00	20.1
25/4/2013	16:00	17.4				25/7/2013	17:00	26.4				25/10/2013	16:00	21.5				25/1/2014	16:00	14.2				25/4/2014	16:00	16.9				25/7/2014	16:00	25.9				25/10/2014	16:00	20
25/4/2013	17:00	17.6				25/7/2013	18:00	26.5				25/10/2013	17:00	21.5				25/1/2014	17:00	14.1				25/4/2014	17:00	17				25/7/2014	17:00	26				25/10/2014	17:00	20
25/4/2013	18:00	17.7				25/7/2013	19:00	26.6				25/10/2013	18:00	21.5				25/1/2014	18:00	14.1				25/4/2014	18:00	17				25/7/2014	18:00	26.2				25/10/2014	18:00	20
25/4/2013	19:00	17.8				25/7/2013	20:00	26.7				25/10/2013	19:00	21.5				25/1/2014	19:00	14.1				25/4/2014	19:00	17.1				25/7/2014	19:00	26.3				25/10/2014	19:00	19.9
25/4/2013	20:00	17.8				25/7/2013	21:00	26.8				25/10/2013	20:00	21.5				25/1/2014	20:00	14.1				25/4/2014	20:00	17.1				25/7/2014	20:00	26.3				25/10/2014	20:00	19.9
25/4/2013	21:00	17.8				25/7/2013	22:00	26.8				25/10/2013	21:00	21.5				25/1/2014	21:00	14.1				25/4/2014	21:00	17.1				25/7/2014	21:00	26.3				25/10/2014	21:00	19.9
25/4/2013	22:00	17.8				25/7/2013	23:00	26.8				25/10/2013	22:00	21.5				25/1/2014	22:00	14.1				25/4/2014	22:00	17				25/7/2014	22:00	26.3				25/10/2014	22:00	19.9
25/4/2013	23:00	17.8				26/7/2013	00:00	26.8				25/10/2013	23:00	21.5				25/1/2014	23:00	14.1				25/4/2014	23:00	17				25/7/2014	23:00	26.3				25/10/2014	23:00	19.8
26/4/2013	00:00	17.8				26/7/2013	01:00	26.8				26/10/2013	00:00	21.5				26/1/2014	00:00	14.2				26/4/2014	00:00	17				26/7/2014	00:00	26.3				26/10/2014	00:00	19.8
26/4/2013	01:00	17.7				26/7/2013	02:00	26.8				26/10/2013	01:00	21.5				26/1/2014	01:00	14.1				26/4/2014	01:00	17				26/7/2014	01:00	26.2				26/10/2014	01:00	19.8
26/4/2013	02:00	17.6				26/7/2013	03:00	26.8				26/10/2013	02:00	21.5				26/1/2014	02:00	14				26/4/2014	02:00	17				26/7/2014	02:00	26.2				26/10/2014	02:00	19.8
26/4/2013	03:00	17.6				26/7/2013	04:00	26.8				26/10/2013	03:00	21.5				26/1/2014	03:00	14				26/4/2014	03:00	17				26/7/2014	03:00	26.2				26/10/2014	03:00	19.8
26/4/2013	04:00	17.5				26/7/2013	05:00	26.7				26/10/2013	04:00	21.5				26/1/2014	04:00	13.9				26/4/2014	04:00	17				26/7/2014	04:00	26.1				26/10/2014	04:00	19.8
26/4/2013	05:00	17.5				26/7/2013	06:00	26.7				26/10/2013	05:00	21.5				26/1/2014	05:00	13.9				26/4/2014	05:00	17				26/7/2014	05:00	26.1				26/10/2014	05:00	19.8
26/4/2013	06:00	17.6				26/7/2013	07:00	26.7				26/10/2013	06:00	21.4				26/1/2014	06:00	13.9				26/4/2014	06:00	17				26/7/2014	06:00	26				26/10/2014	06:00	19.7
26/4/2013	07:00	17.7				26/7/2013	08:00	26.7				26/10/2013	07:00	21.4				26/1/2014	07:00	13.8				26/4/2014	07:00	17				26/7/2014	07:00	26				26/10/2014	07:00	19.6
26/4/2013	08:00	17.6				26/7/2013	09:00	26.7				26/10/2013	08:00	21.4				26/1/2014	08:00	13.9				26/4/2014	08:00	17				26/7/2014	08:00	26				26/10/2014	08:00	19.6
26/4/2013	09:00	17.6				26/7/2013	10:00	26.8				26/10/2013	09:00	21.3				26/1/2014	09:00	13.8				26/4/2014	09:00	17				26/7/2014	09:00	26.1				26/10/2014	09:00	19.6
26/4/2013	10:00	17.6				26/7/2013	11:00	26.9				26/10/2013	10:00	21.3				26/1/2014	10:00	13.7				26/4/2014	10:00	17				26/7/2014	10:00	26.1				26/10/2014	10:00	19.6
26/4/2013	11:00	17.5				26/7/2013	12:00	26.9				26/10/2013	11:00	21.3				26/1/2014	11:00	13.7				26/4/2014	11:00	17				26/7/2014	11:00	26.1				26/10/2014	11:00	19.7
26/4/2013	12:00	17.4				26/7/2013	13:00	26.9				26/10/2013	12:00	21.3				26/1/2014	12:00	13.7				26/4/2014	12:00	17				26/7/2014	12:00	26.1				26/10/2014	12:00	19.7
26/4/2013	13:00	17.4				26/7/2013	14:00	26.9				26/10/2013	13:00	21.3				26/1/2014	13:00	13.7				26/4/2014	13:00	17				26/7/2014	13:00	26				26/10/2014	13:00	19.7
26/4/2013	14:00	17.3				26/7/2013	15:00	26.9				26/10/2013	14:00	21.4				26/1/2014	14:00	13.7				26/4/2014	14:00	17				26/7/2014	14:00	26				26/10/2014	14:00	19.7
26/4/2013	15:00	17.3				26/7/2013	16:00	26.8				26/10/2013	15:00	21.4				26/1/2014	15:00	13.8				26/4/2014	15:00	17				26/7/2014	15:00	26				26/10/2014	15:00	19.7
26/4/2013	16:00	17.3				26/7/2013	17:00	26.8				26/10/2013	16:00	21.4				26/1/2014	16:00	13.9				26/4/2014	16:00	17.1				26/7/2014	16:00	26.1				26/10/2014	16:00	19.7
26/4/2013	17:00	17.6				26/7/2013	18:00	26.7				26/10/2013	17:00	21.5				26/1/2014	17:00	13.8				26/4/2014	17:00	17.2				26/7/2014	17:00	26.2				26/10/2014	17:00	19.6
26/4/2013	18:00	17.8				26/7/2013	19:00	26.7				26/10/2013	18:00	21.5				26/1/2014	18:00	13.9				26/4/2014	18:00	17.2				26/7/2014	18:00	26.2				26/10/2014	18:00	19.6
26/4/2013	19:00	18				26/7/2013	20:00	26.7				26/10/2013	19:00	21.5				26/1/2014	19:00	13.9				26/4/2014	19:00	17.3				26/7/2014	19:00	26.2				26/10/2014	19:00	19.5
26/4/2013	20:00	18.1				26/7/2013	21:00	26.7				26/10/2013	20:00	21.5				26/1/2014	20:00	13.9				26/4/2014	20:00	17.3				26/7/2014	20:00	26.2				26/10/2014	20:00	19.5
26/4/2013	21:00	18.2				26/7/2013	22:00	26.8				26/10/2013	21:00	21.5				26/1/2014	21:00	13.9				26/4/2014	21:00	17.3				26/7/2014	21:00	26.2				26/10/2014	21:00	19.5
26/4/2013	22:00	18.3				26/7/2013	23:00	26.8				26/10/2013	22:00	21.5				26/1/2014	22:00	13.9				26/4/2014	22:00	17.3				26/7/2014	22:00	26.2				26/10/2014	22:00	19.5
26/4/2013	23:00	18.3				27/7/2013	00:00	26.8				26/10/2013	23:00	21.5				26/1/2014	23:00	14				26/4/2014	23:00	17.3				26/7/2014	23:00	26.2				26/10/2014	23:00	19.5
27/4/2013	00:00	18.3				27/7/2013	01:00	26.8				27/10/2013	00:00	21.5				27/1/2014	00:00	14				27/4/2014	00:00	17.2				27/7/2014	00:00	26.2				27/10/2014	00:00	19.5
27/4/2013	01:00	18.3				27/7/2013	02:00	26.8				27/10/2013	01:00	21.4				27/1/2014	01:00	13.9				27/4/2014	01:00	17.2				27/7/2014	01:00	26.1				27/10/2014	01:00	19.5
27/4/2013	02:00	18.2				27/7/2013	03:00	26.8				27/10/2013	02:00	21.4				27/1/2014	02:00	13.8				27/4/2014	02:00	17.2				27/7/2014	02:00	26.1				27/10/2014	02:00	19.4
27/4/2013	03:00	18.2				27/7/2013	04:00	26.8				27/10/2013	03:00	21.4				27/1/2014	03:00	13.8				27/4/2014	03:00	17.2				27/7/2014	03:00	26				27/10/2014	03:00	19.4
27/4/2013	04:00	18.1				27/7/2013	05:00	26.7				27/10/2013	04:00	21.4				27/1/2014	04:00	13.7				27/4/2014	04:00	17.2				27/7/2014	04:00	26				27/10/2014	04:00	19.4
27/4/2013	05:00	18				27/7/2013	06:00	26.7				27/10/2013	05:00	21.4				27/1/2014	05:00	13.7				27/4/2014	05:00	17.2				27/7/2014	05:00	26				27/10/2014	05:00	19.4
27/4/2013	06:00	18				27/7/2013	07:00	26.6				27/10/2013	06:00	21.4				27/1/2014	06:00	13.6				27/4/2014	06:00	17.2				27/7/2014	06:00	26				27/10/2014	06:00	19.3
27/4/2013	07:00	18				27/7/2013	08:00	26.6				27/10/2013	07:00	21.4				27/1/2014	07:00	13.6				27/4/2014	07:00	17.2				27/7/2014	07:00	26				27/10/2014	07:00	19.2
27/4/2013	08:00	18				27/7/2013	09:00	26.6				27/10/2013	08:00	21.4				27/1/2014	08:00	13.6				27/4/2014	08:00	17.2				27/7/2014	08:00	26				27/10/2014	08:00	19.2
27/4/2013	09:00	18				27/7/2013	10:00	26.6				27/10/2013	09:00	21.3				27/1/2014	09:00	13.6				27/4/2014	09:00	17.2				27/7/2014	09:00	26.1				27/10/2014	09:00	19.2
27/4/2013	10:00	18				27/7/2013	11:00	26.7				27/10/2013	10:00	21.4				27/1/2014	10:00	13.7				27/4/2014	10:00	17.2				27/7/2014	10:00	26.1				27/10/2014	10:00	19.3
27/4/2013	11:00	18				27/7/2013	12:00	26.8				27/10/2013	11:00	21.4				27/1/2014	11:00	13.7				27/4/2014	11:00	17.2				27/7/2014	11:00	26.2				27/10/2014	11:00	19.3
27/4/2013	12:00	18				27/7/2013	13:00	26.8				27/10/2013	12:00	21.4				27/1/2014	12:00	13.7				27/4/2014	12:00	17.2				27/7/2014	12:00	26.2				27/10/2014	12:00	19.4
27/4/2013	13:00	18				27/7/2013	14:00	26.8				27/10/2013	13:00	21.4				27/1/2014	13:00	13.8				27/4/2014	13:00	17.2				27/7/2014	13:00	26.2				27/10/2014	13:00	19.4
27/4/2013	14:00	18				27/7/2013	15:00	26.8				27/10/2013	14:00	21.4				27/1/2014	14:00	13.8				27/4/2014	14:00	17.2				27/7/2014	14:00	26.2				27/10/2014	14:00	19.4
27/4/2013	15:00	18.1				27/7/2013	16:00	26.8				27/10/2013	15:00	21.5				27/1/2014	15:00	13.9				27/4/2014	15:00	17.3				27/7/2014	15:00	26.2				27/10/2014	15:00	19.4
27/4/2013	16:00	18.2				27/7/2013	17:00	26.8				27/10/2013	16:00	21.5				27/1/2014	16:00	13.8				27/4/2014	16:00	17.5				27/7/2014	16:00	26.3				27/10/2014	16:00	19.4
27/4/2013	17:00	18.3				27/7/2013	18:00	26.9				27/10/2013	17:00	21.5				27/1/2014	17:00	13.8				27/4/2014	17:00	17.6				27/7/2014	17:00	26.4				27/10/2014	17:00	19.4
27/4/2013	18:00	18.3				27/7/2013	19:00	26.9				27/10/2013	18:00	21.5				27/1/2014	18:00	13.8				27/4/2014	18:00	17.7				27/7/2014	18:00	26.5				27/10/2014	18:00	19.4
27/4/2013	19:00	18.4				27/7/2013	20:00	27				27/10/2013	19:00	21.5				27/1/2014	19:00	13.9				27/4/2014	19:00	17.8				27/7/2014	19:00	26.6				27/10/2014	19:00	19.3
27/4/2013	20:00	18.4				27/7/2013	21:00	27				27/10/2013	20:00	21.5				27/1/2014	20:00	13.9				27/4/2014	20:00	17.8				27/7/2014	20:00	26.6				27/10/2014	20:00	19.3
27/4/2013	21:00	18.5				27/7/2013	22:00	27.1				27/10/2013	21:00	21.5				27/1/2014	21:00	13.9				27/4/2014	21:00	17.8				27/7/2014	21:00	26.6				27/10/2014	21:00	19.3
27/4/2013	22:00	18.5				27/7/2013	23:00	27.1				27/10/2013	22:00	21.5				27/1/2014	22:00	14				27/4/2014	22:00	17.8				27/7/2014	22:00	26.6				27/10/2014	22:00	19.3
27/4/2013	23:00	18.5				28/7/2013	00:00	27.1				27/10/2013	23:00	21.5				27/1/2014	23:00	14.1				27/4/2014	23:00	17.7				27/7/2014	23:00	26.5				27/10/2014	23:00	19.3
28/4/2013	00:00	18.4				28/7/2013	01:00	27.1				28/10/2013	00:00	21.5				28/1/2014	00:00	14.1				28/4/2014	00:00	17.7				28/7/2014	00:00	26.5				28/10/2014	00:00	19.3
28/4/2013	01:00	18.3				28/7/2013	02:00	27.1				28/10/2013	01:00	21.5				28/1/2014	01:00	14.1				28/4/2014	01:00	17.6				28/7/2014	01:00	26.3				28/10/2014	01:00	19.3
28/4/2013	02:00	18.1				28/7/2013	03:00	27.1				28/10/2013	02:00	21.5				28/1/2014	02:00	14.1				28/4/2014	02:00	17.5				28/7/2014	02:00	26.3				28/10/2014	02:00	19.3
28/4/2013	03:00	18				28/7/2013	04:00	27.1				28/10/2013	03:00	21.5				28/1/2014	03:00	14				28/4/2014	03:00	17.5				28/7/2014	03:00	26.2				28/10/2014	03:00	19.3
28/4/2013	04:00	17.9				28/7/2013	05:00	27				28/10/2013	04:00	21.4				28/1/2014	04:00	13.9				28/4/2014	04:00	17.5				28/7/2014	04:00	26.2				28/10/2014	04:00	19.3
28/4/2013	05:00	17.8				28/7/2013	06:00	27				28/10/2013	05:00	21.4				28/1/2014	05:00	13.8				28/4/2014	05:00	17.5				28/7/2014	05:00	26.2				28/10/2014	05:00	19.3
28/4/2013	06:00	17.8				28/7/2013	07:00	27				28/10/2013	06:00	21.3				28/1/2014	06:00	13.7				28/4/2014	06:00	17.5				28/7/2014	06:00	26.2				28/10/2014	06:00	19.3
28/4/2013	07:00	17.9				28/7/2013	08:00	26.9				28/10/2013	07:00	21.3				28/1/2014	07:00	13.7				28/4/2014	07:00	17.5				28/7/2014	07:00	26.2				28/10/2014	07:00	19.2
28/4/2013	08:00	18				28/7/2013	09:00	26.9				28/10/2013	08:00	21.3				28/1/2014	08:00	13.6				28/4/2014	08:00	17.5				28/7/2014	08:00	26.2				28/10/2014	08:00	19.2
28/4/2013	09:00	18				28/7/2013	10:00	27				28/10/2013	09:00	21.3				28/1/2014	09:00	13.6				28/4/2014	09:00	17.5				28/7/2014	09:00	26.2				28/10/2014	09:00	19.1
28/4/2013	10:00	18.1				28/7/2013	11:00	27.1				28/10/2013	10:00	21.3				28/1/2014	10:00	13.6				28/4/2014	10:00	17.5				28/7/2014	10:00	26.3				28/10/2014	10:00	19.1
28/4/2013	11:00	18.2				28/7/2013	12:00	27.2				28/10/2013	11:00	21.3				28/1/2014	11:00	13.7				28/4/2014	11:00	17.4				28/7/2014	11:00	26.3				28/10/2014	11:00	19.2
28/4/2013	12:00	18.2				28/7/2013	13:00	27.2				28/10/2013	12:00	21.4				28/1/2014	12:00	13.7				28/4/2014	12:00	17.4				28/7/2014	12:00	26.3				28/10/2014	12:00	19.3
28/4/2013	13:00	18.2				28/7/2013	14:00	27.3				28/10/2013	13:00	21.4				28/1/2014	13:00	13.7				28/4/2014	13:00	17.4				28/7/2014	13:00	26.4				28/10/2014	13:00	19.3
28/4/2013	14:00	18.2				28/7/2013	15:00	27.3				28/10/2013	14:00	21.4				28/1/2014	14:00	13.8				28/4/2014	14:00	17.5				28/7/2014	14:00	26.4				28/10/2014	14:00	19.4
28/4/2013	15:00	18.2				28/7/2013	16:00	27.4				28/10/2013	15:00	21.4				28/1/2014	15:00	13.8				28/4/2014	15:00	17.5				28/7/2014	15:00	26.4				28/10/2014	15:00	19.4
28/4/2013	16:00	18.2				28/7/2013	17:00	27.4				28/10/2013	16:00	21.5				28/1/2014	16:00	13.8				28/4/2014	16:00	17.6				28/7/2014	16:00	26.4				28/10/2014	16:00	19.4
28/4/2013	17:00	18.3				28/7/2013	18:00	27.5				28/10/2013	17:00	21.5				28/1/2014	17:00	13.7				28/4/2014	17:00	17.7				28/7/2014	17:00	26.5				28/10/2014	17:00	19.4
28/4/2013	18:00	18.4				28/7/2013	19:00	27.5				28/10/2013	18:00	21.5				28/1/2014	18:00	13.7				28/4/2014	18:00	17.8				28/7/2014	18:00	26.6				28/10/2014	18:00	19.4
28/4/2013	19:00	18.5				28/7/2013	20:00	27.5				28/10/2013	19:00	21.5				28/1/2014	19:00	13.6				28/4/2014	19:00	17.8				28/7/2014	19:00	26.7				28/10/2014	19:00	19.4
28/4/2013	20:00	18.6				28/7/2013	21:00	27.6				28/10/2013	20:00	21.6				28/1/2014	20:00	13.5				28/4/2014	20:00	17.8				28/7/2014	20:00	26.7				28/10/2014	20:00	19.4
28/4/2013	21:00	18.7				28/7/2013	22:00	27.6				28/10/2013	21:00	21.6				28/1/2014	21:00	13.5				28/4/2014	21:00	17.7				28/7/2014	21:00	26.7				28/10/2014	21:00	19.4
28/4/2013	22:00	18.7				28/7/2013	23:00	27.7				28/10/2013	22:00	21.6				28/1/2014	22:00	13.6				28/4/2014	22:00	17.7				28/7/2014	22:00	26.7				28/10/2014	22:00	19.3
28/4/2013	23:00	18.7				29/7/2013	00:00	27.7				28/10/2013	23:00	21.6				28/1/2014	23:00	13.7				28/4/2014	23:00	17.7				28/7/2014	23:00	26.7				28/10/2014	23:00	19.3
29/4/2013	00:00	18.7				29/7/2013	01:00	27.7				29/10/2013	00:00	21.6				29/1/2014	00:00	13.7				29/4/2014	00:00	17.6				29/7/2014	00:00	26.7				29/10/2014	00:00	19.3
29/4/2013	01:00	18.7				29/7/2013	02:00	27.6				29/10/2013	01:00	21.6				29/1/2014	01:00	13.8				29/4/2014	01:00	17.6				29/7/2014	01:00	26.7				29/10/2014	01:00	19.3
29/4/2013	02:00	18.6				29/7/2013	03:00	27.6				29/10/2013	02:00	21.5				29/1/2014	02:00	13.8				29/4/2014	02:00	17.5				29/7/2014	02:00	26.7				29/10/2014	02:00	19.3
29/4/2013	03:00	18.5				29/7/2013	04:00	27.5				29/10/2013	03:00	21.5				29/1/2014	03:00	13.8				29/4/2014	03:00	17.5				29/7/2014	03:00	26.7				29/10/2014	03:00	19.3
29/4/2013	04:00	18.4				29/7/2013	05:00	27.4				29/10/2013	04:00	21.4				29/1/2014	04:00	13.7				29/4/2014	04:00	17.5				29/7/2014	04:00	26.6				29/10/2014	04:00	19.3
29/4/2013	05:00	18.3				29/7/2013	06:00	27.4				29/10/2013	05:00	21.4				29/1/2014	05:00	13.5				29/4/2014	05:00	17.4				29/7/2014	05:00	26.6				29/10/2014	05:00	19.3
29/4/2013	06:00	18.3				29/7/2013	07:00	27.3				29/10/2013	06:00	21.4				29/1/2014	06:00	13.5				29/4/2014	06:00	17.3				29/7/2014	06:00	26.5				29/10/2014	06:00	19.3
29/4/2013	07:00	18.3				29/7/2013	08:00	27.3				29/10/2013	07:00	21.3				29/1/2014	07:00	13.4				29/4/2014	07:00	17.3				29/7/2014	07:00	26.5				29/10/2014	07:00	19.3
29/4/2013	08:00	18.2				29/7/2013	09:00	27.3				29/10/2013	08:00	21.4				29/1/2014	08:00	13.3				29/4/2014	08:00	17.3				29/7/2014	08:00	26.5				29/10/2014	08:00	19.2
29/4/2013	09:00	18.3				29/7/2013	10:00	27.3				29/10/2013	09:00	21.4				29/1/2014	09:00	13.3				29/4/2014	09:00	17.4				29/7/2014	09:00	26.6				29/10/2014	09:00	19.2
29/4/2013	10:00	18.4				29/7/2013	11:00	27.4				29/10/2013	10:00	21.4				29/1/2014	10:00	13.4				29/4/2014	10:00	17.4				29/7/2014	10:00	26.6				29/10/2014	10:00	19.2
29/4/2013	11:00	18.4				29/7/2013	12:00	27.5				29/10/2013	11:00	21.4				29/1/2014	11:00	13.5				29/4/2014	11:00	17.4				29/7/2014	11:00	26.6				29/10/2014	11:00	19.3
29/4/2013	12:00	18.4				29/7/2013	13:00	27.5				29/10/2013	12:00	21.4				29/1/2014	12:00	13.6				29/4/2014	12:00	17.5				29/7/2014	12:00	26.6				29/10/2014	12:00	19.3
29/4/2013	13:00	18.4				29/7/2013	14:00	27.6				29/10/2013	13:00	21.4				29/1/2014	13:00	13.6				29/4/2014	13:00	17.5				29/7/2014	13:00	26.7				29/10/2014	13:00	19.4
29/4/2013	14:00	18.4				29/7/2013	15:00	27.6				29/10/2013	14:00	21.5				29/1/2014	14:00	13.7				29/4/2014	14:00	17.5				29/7/2014	14:00	26.6				29/10/2014	14:00	19.4
29/4/2013	15:00	18.4				29/7/2013	16:00	27.7				29/10/2013	15:00	21.5				29/1/2014	15:00	13.7				29/4/2014	15:00	17.5				29/7/2014	15:00	26.6				29/10/2014	15:00	19.4
29/4/2013	16:00	18.4				29/7/2013	17:00	27.8				29/10/2013	16:00	21.5				29/1/2014	16:00	13.7				29/4/2014	16:00	17.5				29/7/2014	16:00	26.6				29/10/2014	16:00	19.4
29/4/2013	17:00	18.5				29/7/2013	18:00	27.8				29/10/2013	17:00	21.5				29/1/2014	17:00	13.7				29/4/2014	17:00	17.5				29/7/2014	17:00	26.6				29/10/2014	17:00	19.4
29/4/2013	18:00	18.5				29/7/2013	19:00	27.9				29/10/2013	18:00	21.5				29/1/2014	18:00	13.7				29/4/2014	18:00	17.5				29/7/2014	18:00	26.7				29/10/2014	18:00	19.4
29/4/2013	19:00	18.6				29/7/2013	20:00	27.9				29/10/2013	19:00	21.5				29/1/2014	19:00	13.6				29/4/2014	19:00	17.5				29/7/2014	19:00	26.8				29/10/2014	19:00	19.4
29/4/2013	20:00	18.7				29/7/2013	21:00	28				29/10/2013	20:00	21.6				29/1/2014	20:00	13.5				29/4/2014	20:00	17.6				29/7/2014	20:00	26.8				29/10/2014	20:00	19.4
29/4/2013	21:00	18.8				29/7/2013	22:00	28				29/10/2013	21:00	21.6				29/1/2014	21:00	13.6				29/4/2014	21:00	17.6				29/7/2014	21:00	26.8				29/10/2014	21:00	19.4
29/4/2013	22:00	18.8				29/7/2013	23:00	28				29/10/2013	22:00	21.6				29/1/2014	22:00	13.6				29/4/2014	22:00	17.6				29/7/2014	22:00	26.9				29/10/2014	22:00	19.4
29/4/2013	23:00	18.8				30/7/2013	00:00	28				29/10/2013	23:00	21.6				29/1/2014	23:00	13.5				29/4/2014	23:00	17.6				29/7/2014	23:00	26.9				29/10/2014	23:00	19.3
30/4/2013	00:00	18.8				30/7/2013	01:00	28				30/10/2013	00:00	21.6				30/1/2014	00:00	13.7				30/4/2014	00:00	17.5				30/7/2014	00:00	26.8				30/10/2014	00:00	19.3
30/4/2013	01:00	18.8				30/7/2013	02:00	27.9				30/10/2013	01:00	21.6				30/1/2014	01:00	13.7				30/4/2014	01:00	17.5				30/7/2014	01:00	26.8				30/10/2014	01:00	19.3
30/4/2013	02:00	18.8				30/7/2013	03:00	27.9				30/10/2013	02:00	21.6				30/1/2014	02:00	13.7				30/4/2014	02:00	17.5				30/7/2014	02:00	26.7				30/10/2014	02:00	19.3
30/4/2013	03:00	18.7				30/7/2013	04:00	27.9				30/10/2013	03:00	21.5				30/1/2014	03:00	13.7				30/4/2014	03:00	17.5				30/7/2014	03:00	26.7				30/10/2014	03:00	19.3
30/4/2013	04:00	18.7				30/7/2013	05:00	27.8				30/10/2013	04:00	21.4				30/1/2014	04:00	13.7				30/4/2014	04:00	17.5				30/7/2014	04:00	26.7				30/10/2014	04:00	19.3
30/4/2013	05:00	18.6				30/7/2013	06:00	27.8				30/10/2013	05:00	21.4				30/1/2014	05:00	13.8				30/4/2014	05:00	17.5				30/7/2014	05:00	26.7				30/10/2014	05:00	19.3
30/4/2013	06:00	18.6				30/7/2013	07:00	27.7				30/10/2013	06:00	21.4				30/1/2014	06:00	13.6				30/4/2014	06:00	17.4				30/7/2014	06:00	26.8				30/10/2014	06:00	19.3
30/4/2013	07:00	18.5				30/7/2013	08:00	27.7				30/10/2013	07:00	21.4				30/1/2014	07:00	13.5				30/4/2014	07:00	17.3				30/7/2014	07:00	26.8				30/10/2014	07:00	19.3
30/4/2013	08:00	18.5				30/7/2013	09:00	27.7				30/10/2013	08:00	21.4				30/1/2014	08:00	13.5				30/4/2014	08:00	17.4				30/7/2014	08:00	26.8				30/10/2014	08:00	19.3
30/4/2013	09:00	18.4				30/7/2013	10:00	27.7				30/10/2013	09:00	21.4				30/1/2014	09:00	13.5				30/4/2014	09:00	17.4				30/7/2014	09:00	26.8				30/10/2014	09:00	19.2
30/4/2013	10:00	18.5				30/7/2013	11:00	27.8				30/10/2013	10:00	21.4				30/1/2014	10:00	13.4				30/4/2014	10:00	17.5				30/7/2014	10:00	26.8				30/10/2014	10:00	19.2
30/4/2013	11:00	18.6				30/7/2013	12:00	27.8				30/10/2013	11:00	21.4				30/1/2014	11:00	13.5				30/4/2014	11:00	17.5				30/7/2014	11:00	26.8				30/10/2014	11:00	19.2
30/4/2013	12:00	18.6				30/7/2013	13:00	27.8				30/10/2013	12:00	21.4				30/1/2014	12:00	13.6				30/4/2014	12:00	17.5				30/7/2014	12:00	26.8				30/10/2014	12:00	19.2
30/4/2013	13:00	18.6				30/7/2013	14:00	27.9				30/10/2013	13:00	21.5				30/1/2014	13:00	13.6				30/4/2014	13:00	17.5				30/7/2014	13:00	26.8				30/10/2014	13:00	19.2
30/4/2013	14:00	18.6				30/7/2013	15:00	27.9				30/10/2013	14:00	21.5				30/1/2014	14:00	13.6				30/4/2014	14:00	17.5				30/7/2014	14:00	26.8				30/10/2014	14:00	19.3
30/4/2013	15:00	18.6				30/7/2013	16:00	28				30/10/2013	15:00	21.5				30/1/2014	15:00	13.6				30/4/2014	15:00	17.5				30/7/2014	15:00	26.9				30/10/2014	15:00	19.3
30/4/2013	16:00	18.6				30/7/2013	17:00	28.1				30/10/2013	16:00	21.5				30/1/2014	16:00	13.6				30/4/2014	16:00	17.6				30/7/2014	16:00	26.9				30/10/2014	16:00	19.3
30/4/2013	17:00	18.5				30/7/2013	18:00	28.1				30/10/2013	17:00	21.6				30/1/2014	17:00	13.6				30/4/2014	17:00	17.6				30/7/2014	17:00	26.9				30/10/2014	17:00	19.3
30/4/2013	18:00	18.5				30/7/2013	19:00	28				30/10/2013	18:00	21.6				30/1/2014	18:00	13.6				30/4/2014	18:00	17.7				30/7/2014	18:00	26.9				30/10/2014	18:00	19.3
30/4/2013	19:00	18.5				30/7/2013	20:00	28				30/10/2013	19:00	21.6				30/1/2014	19:00	13.5				30/4/2014	19:00	17.8				30/7/2014	19:00	26.9				30/10/2014	19:00	19.3
30/4/2013	20:00	18.5				30/7/2013	21:00	27.9				30/10/2013	20:00	21.6				30/1/2014	20:00	13.4				30/4/2014	20:00	17.8				30/7/2014	20:00	26.9				30/10/2014	20:00	19.3
30/4/2013	21:00	18.5				30/7/2013	22:00	27.8				30/10/2013	21:00	21.6				30/1/2014	21:00	13.4				30/4/2014	21:00	17.9				30/7/2014	21:00	26.9				30/10/2014	21:00	19.2
30/4/2013	22:00	18.6				30/7/2013	23:00	27.8				30/10/2013	22:00	21.6				30/1/2014	22:00	13.4				30/4/2014	22:00	17.9				30/7/2014	22:00	26.9				30/10/2014	22:00	19.2
30/4/2013	23:00	18.6				31/7/2013	00:00	27.7				30/10/2013	23:00	21.7				30/1/2014	23:00	13.5				30/4/2014	23:00	17.9				30/7/2014	23:00	26.8				30/10/2014	23:00	19.1
1/5/2013	00:00	18.7				31/7/2013	01:00	27.6				31/10/2013	00:00	21.7				31/1/2014	00:00	13.5				1/5/2014	00:00	17.8				31/7/2014	00:00	26.8				31/10/2014	00:00	19.1
1/5/2013	01:00	18.7				31/7/2013	02:00	27.6				31/10/2013	01:00	21.7				31/1/2014	01:00	13.6				1/5/2014	01:00	17.8				31/7/2014	01:00	26.8				31/10/2014	01:00	19.1
1/5/2013	02:00	18.7				31/7/2013	03:00	27.5				31/10/2013	02:00	21.6				31/1/2014	02:00	13.6				1/5/2014	02:00	17.8				31/7/2014	02:00	26.8				31/10/2014	02:00	19
1/5/2013	03:00	18.7				31/7/2013	04:00	27.4				31/10/2013	03:00	21.5				31/1/2014	03:00	13.6				1/5/2014	03:00	17.8				31/7/2014	03:00	26.8				31/10/2014	03:00	19
1/5/2013	04:00	18.7				31/7/2013	05:00	27.4				31/10/2013	04:00	21.5				31/1/2014	04:00	13.6				1/5/2014	04:00	17.8				31/7/2014	04:00	26.8				31/10/2014	04:00	18.9
1/5/2013	05:00	18.6				31/7/2013	06:00	27.3				31/10/2013	05:00	21.4				31/1/2014	05:00	13.6				1/5/2014	05:00	17.8				31/7/2014	05:00	26.8				31/10/2014	05:00	18.9
1/5/2013	06:00	18.6				31/7/2013	07:00	27.2				31/10/2013	06:00	21.4				31/1/2014	06:00	13.6				1/5/2014	06:00	17.7				31/7/2014	06:00	26.8				31/10/2014	06:00	18.9
1/5/2013	07:00	18.5				31/7/2013	08:00	27.1				31/10/2013	07:00	21.4				31/1/2014	07:00	13.5				1/5/2014	07:00	17.7				31/7/2014	07:00	26.7				31/10/2014	07:00	18.9
1/5/2013	08:00	18.4				31/7/2013	09:00	27				31/10/2013	08:00	21.4				31/1/2014	08:00	13.5				1/5/2014	08:00	17.8				31/7/2014	08:00	26.6				31/10/2014	08:00	19
1/5/2013	09:00	18.4				31/7/2013	10:00	27				31/10/2013	09:00	21.4				31/1/2014	09:00	13.4				1/5/2014	09:00	17.8				31/7/2014	09:00	26.6				31/10/2014	09:00	19
1/5/2013	10:00	18.5				31/7/2013	11:00	26.9				31/10/2013	10:00	21.5				31/1/2014	10:00	13.4				1/5/2014	10:00	17.8				31/7/2014	10:00	26.6				31/10/2014	10:00	19
1/5/2013	11:00	18.5				31/7/2013	12:00	26.9				31/10/2013	11:00	21.5				31/1/2014	11:00	13.5				1/5/2014	11:00	17.8				31/7/2014	11:00	26.6				31/10/2014	11:00	19
1/5/2013	12:00	18.7				31/7/2013	13:00	27				31/10/2013	12:00	21.5				31/1/2014	12:00	13.5				1/5/2014	12:00	17.8				31/7/2014	12:00	26.6				31/10/2014	12:00	19.1
1/5/2013	13:00	18.7				31/7/2013	14:00	27.1				31/10/2013	13:00	21.5				31/1/2014	13:00	13.5				1/5/2014	13:00	17.8				31/7/2014	13:00	26.7				31/10/2014	13:00	19.1
1/5/2013	14:00	18.7				31/7/2013	15:00	27.1				31/10/2013	14:00	21.5				31/1/2014	14:00	13.5				1/5/2014	14:00	17.8				31/7/2014	14:00	26.7				31/10/2014	14:00	19.2
1/5/2013	15:00	18.7				31/7/2013	16:00	27.1				31/10/2013	15:00	21.5				31/1/2014	15:00	13.6				1/5/2014	15:00	17.8				31/7/2014	15:00	26.7				31/10/2014	15:00	19.2
1/5/2013	16:00	18.7				31/7/2013	17:00	27				31/10/2013	16:00	21.6				31/1/2014	16:00	13.6				1/5/2014	16:00	17.8				31/7/2014	16:00	26.7				31/10/2014	16:00	19.2
1/5/2013	17:00	18.6				31/7/2013	18:00	27				31/10/2013	17:00	21.5				31/1/2014	17:00	13.6				1/5/2014	17:00	17.8				31/7/2014	17:00	26.7				31/10/2014	17:00	19.2
1/5/2013	18:00	18.6				31/7/2013	19:00	26.9				31/10/2013	18:00	21.6				31/1/2014	18:00	13.6				1/5/2014	18:00	17.8				31/7/2014	18:00	26.8				31/10/2014	18:00	19.2
1/5/2013	19:00	18.7				31/7/2013	20:00	26.8				31/10/2013	19:00	21.6				31/1/2014	19:00	13.5				1/5/2014	19:00	17.9				31/7/2014	19:00	26.8				31/10/2014	19:00	19.2
1/5/2013	20:00	18.7				31/7/2013	21:00	26.7				31/10/2013	20:00	21.5				31/1/2014	20:00	13.6				1/5/2014	20:00	17.9				31/7/2014	20:00	26.8				31/10/2014	20:00	19.3
1/5/2013	21:00	18.8				31/7/2013	22:00	26.6				31/10/2013	21:00	21.5				31/1/2014	21:00	13.6				1/5/2014	21:00	17.9				31/7/2014	21:00	26.7				31/10/2014	21:00	19.3
1/5/2013	22:00	18.9				31/7/2013	23:00	26.5				31/10/2013	22:00	21.5				31/1/2014	22:00	13.6				1/5/2014	22:00	17.9				31/7/2014	22:00	26.6				31/10/2014	22:00	19.3
1/5/2013	23:00	18.9				1/8/2013	00:00	26.3				31/10/2013	23:00	21.5				31/1/2014	23:00	13.6				1/5/2014	23:00	17.9				31/7/2014	23:00	26.6				31/10/2014	23:00	19.3
2/5/2013	00:00	18.9				1/8/2013	01:00	26.2				1/11/2013	00:00	21.5				1/2/2014	00:00	13.6				2/5/2014	00:00	17.9				1/8/2014	00:00	26.5				1/11/2014	00:00	19.2
2/5/2013	01:00	19				1/8/2013	02:00	26				1/11/2013	01:00	21.5				1/2/2014	01:00	13.7				2/5/2014	01:00	17.9				1/8/2014	01:00	26.5				1/11/2014	01:00	19.2
2/5/2013	02:00	19				1/8/2013	03:00	25.9				1/11/2013	02:00	21.5				1/2/2014	02:00	13.7				2/5/2014	02:00	17.8				1/8/2014	02:00	26.4				1/11/2014	02:00	19.1
2/5/2013	03:00	19				1/8/2013	04:00	25.8				1/11/2013	03:00	21.5				1/2/2014	03:00	13.7				2/5/2014	03:00	17.8				1/8/2014	03:00	26.4				1/11/2014	03:00	19.1
2/5/2013	04:00	19				1/8/2013	05:00	25.7				1/11/2013	04:00	21.4				1/2/2014	04:00	13.7				2/5/2014	04:00	17.8				1/8/2014	04:00	26.4				1/11/2014	04:00	19.1
2/5/2013	05:00	19				1/8/2013	06:00	25.7				1/11/2013	05:00	21.4				1/2/2014	05:00	13.7				2/5/2014	05:00	17.8				1/8/2014	05:00	26.3				1/11/2014	05:00	19
2/5/2013	06:00	19				1/8/2013	07:00	25.6				1/11/2013	06:00	21.3				1/2/2014	06:00	13.7				2/5/2014	06:00	17.7				1/8/2014	06:00	26.3				1/11/2014	06:00	19
2/5/2013	07:00	18.9				1/8/2013	08:00	25.5				1/11/2013	07:00	21.3				1/2/2014	07:00	13.7				2/5/2014	07:00	17.6				1/8/2014	07:00	26.2				1/11/2014	07:00	19
2/5/2013	08:00	18.9				1/8/2013	09:00	25.4				1/11/2013	08:00	21.3				1/2/2014	08:00	13.7				2/5/2014	08:00	17.6				1/8/2014	08:00	26.2				1/11/2014	08:00	18.9
2/5/2013	09:00	18.9				1/8/2013	10:00	25.3				1/11/2013	09:00	21.3				1/2/2014	09:00	13.7				2/5/2014	09:00	17.6				1/8/2014	09:00	26.1				1/11/2014	09:00	18.9
2/5/2013	10:00	18.9				1/8/2013	11:00	25.2				1/11/2013	10:00	21.3				1/2/2014	10:00	13.7				2/5/2014	10:00	17.7				1/8/2014	10:00	26.1				1/11/2014	10:00	18.9
2/5/2013	11:00	19				1/8/2013	12:00	25.2				1/11/2013	11:00	21.3				1/2/2014	11:00	13.7				2/5/2014	11:00	17.7				1/8/2014	11:00	26.2				1/11/2014	11:00	19
2/5/2013	12:00	19.1				1/8/2013	13:00	25.1				1/11/2013	12:00	21.3				1/2/2014	12:00	13.7				2/5/2014	12:00	17.7				1/8/2014	12:00	26.2				1/11/2014	12:00	19
2/5/2013	13:00	19.1				1/8/2013	14:00	25.1				1/11/2013	13:00	21.4				1/2/2014	13:00	13.7				2/5/2014	13:00	17.8				1/8/2014	13:00	26.1				1/11/2014	13:00	19
2/5/2013	14:00	19.2				1/8/2013	15:00	25.2				1/11/2013	14:00	21.4				1/2/2014	14:00	13.7				2/5/2014	14:00	17.8				1/8/2014	14:00	26.1				1/11/2014	14:00	19
2/5/2013	15:00	19.2				1/8/2013	16:00	25.4				1/11/2013	15:00	21.4				1/2/2014	15:00	13.7				2/5/2014	15:00	17.8				1/8/2014	15:00	26.1				1/11/2014	15:00	19.1
2/5/2013	16:00	19.4				1/8/2013	17:00	25.5				1/11/2013	16:00	21.5				1/2/2014	16:00	13.7				2/5/2014	16:00	17.8				1/8/2014	16:00	26.1				1/11/2014	16:00	19.1
2/5/2013	17:00	19.5				1/8/2013	18:00	25.5				1/11/2013	17:00	21.5				1/2/2014	17:00	13.7				2/5/2014	17:00	17.9				1/8/2014	17:00	26				1/11/2014	17:00	19.1
2/5/2013	18:00	19.6				1/8/2013	19:00	25.5				1/11/2013	18:00	21.5				1/2/2014	18:00	13.7				2/5/2014	18:00	17.9				1/8/2014	18:00	26				1/11/2014	18:00	19.1
2/5/2013	19:00	19.6				1/8/2013	20:00	25.5				1/11/2013	19:00	21.5				1/2/2014	19:00	13.7				2/5/2014	19:00	17.9				1/8/2014	19:00	26				1/11/2014	19:00	19.2
2/5/2013	20:00	19.6				1/8/2013	21:00	25.5				1/11/2013	20:00	21.5				1/2/2014	20:00	13.7				2/5/2014	20:00	18				1/8/2014	20:00	26				1/11/2014	20:00	19.2
2/5/2013	21:00	19.7				1/8/2013	22:00	25.5				1/11/2013	21:00	21.5				1/2/2014	21:00	13.7				2/5/2014	21:00	18				1/8/2014	21:00	25.9				1/11/2014	21:00	19.2
2/5/2013	22:00	19.7				1/8/2013	23:00	25.3				1/11/2013	22:00	21.5				1/2/2014	22:00	13.7				2/5/2014	22:00	18				1/8/2014	22:00	25.9				1/11/2014	22:00	19.2
2/5/2013	23:00	19.7				2/8/2013	00:00	25.3				1/11/2013	23:00	21.5				1/2/2014	23:00	13.7				2/5/2014	23:00	18.1				1/8/2014	23:00	25.9				1/11/2014	23:00	19.2
3/5/2013	00:00	19.7				2/8/2013	01:00	25.2				2/11/2013	00:00	21.5				2/2/2014	00:00	13.7				3/5/2014	00:00	18.1				2/8/2014	00:00	25.9				2/11/2014	00:00	19.2
3/5/2013	01:00	19.7				2/8/2013	02:00	25.2				2/11/2013	01:00	21.5				2/2/2014	01:00	13.7				3/5/2014	01:00	18.1				2/8/2014	01:00	25.9				2/11/2014	01:00	19.2
3/5/2013	02:00	19.7				2/8/2013	03:00	25.2				2/11/2013	02:00	21.5				2/2/2014	02:00	13.7				3/5/2014	02:00	18.1				2/8/2014	02:00	25.8				2/11/2014	02:00	19.1
3/5/2013	03:00	19.7				2/8/2013	04:00	25.2				2/11/2013	03:00	21.5				2/2/2014	03:00	13.7				3/5/2014	03:00	18.1				2/8/2014	03:00	25.8				2/11/2014	03:00	19
3/5/2013	04:00	19.7				2/8/2013	05:00	25.2				2/11/2013	04:00	21.4				2/2/2014	04:00	13.7				3/5/2014	04:00	18.1				2/8/2014	04:00	25.8				2/11/2014	04:00	18.9
3/5/2013	05:00	19.7				2/8/2013	06:00	25.3				2/11/2013	05:00	21.4				2/2/2014	05:00	13.8				3/5/2014	05:00	18.1				2/8/2014	05:00	25.8				2/11/2014	05:00	18.9
3/5/2013	06:00	19.7				2/8/2013	07:00	25.4				2/11/2013	06:00	21.3				2/2/2014	06:00	13.7				3/5/2014	06:00	18.1				2/8/2014	06:00	25.8				2/11/2014	06:00	18.9
3/5/2013	07:00	19.7				2/8/2013	08:00	25.4				2/11/2013	07:00	21.3				2/2/2014	07:00	13.7				3/5/2014	07:00	18				2/8/2014	07:00	25.8				2/11/2014	07:00	18.8
3/5/2013	08:00	19.6				2/8/2013	09:00	25.3				2/11/2013	08:00	21.3				2/2/2014	08:00	13.7				3/5/2014	08:00	18				2/8/2014	08:00	25.8				2/11/2014	08:00	18.9
3/5/2013	09:00	19.6				2/8/2013	10:00	25.3				2/11/2013	09:00	21.2				2/2/2014	09:00	13.7				3/5/2014	09:00	18				2/8/2014	09:00	25.7				2/11/2014	09:00	18.9
3/5/2013	10:00	19.6				2/8/2013	11:00	25.3				3/11/2013	14:00	21.4				2/2/2014	10:00	13.6				3/5/2014	10:00	18				2/8/2014	10:00	25.8				2/11/2014	10:00	19
3/5/2013	11:00	19.4				2/8/2013	12:00	25.3				3/11/2013	15:00	21.5				2/2/2014	11:00	13.7				3/5/2014	11:00	18				2/8/2014	11:00	25.8				2/11/2014	11:00	19
3/5/2013	12:00	19.4				2/8/2013	13:00	25.3				3/11/2013	16:00	21.5				2/2/2014	12:00	13.7				3/5/2014	12:00	18				2/8/2014	12:00	25.9				2/11/2014	12:00	19
3/5/2013	13:00	19.5				2/8/2013	14:00	25.5				3/11/2013	17:00	21.5				2/2/2014	13:00	13.7				3/5/2014	13:00	18				2/8/2014	13:00	26				2/11/2014	13:00	19.1
3/5/2013	14:00	19.6				2/8/2013	15:00	25.7				3/11/2013	18:00	21.5				2/2/2014	14:00	13.7				3/5/2014	14:00	18				2/8/2014	14:00	26				2/11/2014	14:00	19.1
3/5/2013	15:00	19.6				2/8/2013	16:00	26				3/11/2013	19:00	21.5				2/2/2014	15:00	13.7				3/5/2014	15:00	18				2/8/2014	15:00	26				2/11/2014	15:00	19.1
3/5/2013	16:00	19.5				2/8/2013	17:00	26.1				3/11/2013	20:00	21.5				2/2/2014	16:00	13.8				3/5/2014	16:00	18				2/8/2014	16:00	26.1				2/11/2014	16:00	19.1
3/5/2013	17:00	19.5				2/8/2013	18:00	26.3				3/11/2013	21:00	21.5				2/2/2014	17:00	13.8				3/5/2014	17:00	18				2/8/2014	17:00	26.1				2/11/2014	17:00	19.2
3/5/2013	18:00	19.6				2/8/2013	19:00	26.3				3/11/2013	22:00	21.5				2/2/2014	18:00	13.7				3/5/2014	18:00	18.1				2/8/2014	18:00	26.2				2/11/2014	18:00	19.1
3/5/2013	19:00	19.6				2/8/2013	20:00	26.4				3/11/2013	23:00	21.5				2/2/2014	19:00	13.7				3/5/2014	19:00	18.1				2/8/2014	19:00	26.2				2/11/2014	19:00	19.2
3/5/2013	20:00	19.6				2/8/2013	21:00	26.4				4/11/2013	00:00	21.5				2/2/2014	20:00	13.7				3/5/2014	20:00	18.1				2/8/2014	20:00	26.3				2/11/2014	20:00	19.2
3/5/2013	21:00	19.6				2/8/2013	22:00	26.4				4/11/2013	01:00	21.5				2/2/2014	21:00	13.6				3/5/2014	21:00	18.1				2/8/2014	21:00	26.3				2/11/2014	21:00	19.1
3/5/2013	22:00	19.6				2/8/2013	23:00	26.4				4/11/2013	02:00	21.6				2/2/2014	22:00	13.6				3/5/2014	22:00	18.1				2/8/2014	22:00	26.3				2/11/2014	22:00	19.1
3/5/2013	23:00	19.5				3/8/2013	00:00	26.4				4/11/2013	03:00	21.6				2/2/2014	23:00	13.6				3/5/2014	23:00	18.1				2/8/2014	23:00	26.4				2/11/2014	23:00	19.2
4/5/2013	00:00	19.5				3/8/2013	01:00	26.3				4/11/2013	04:00	21.6				3/2/2014	00:00	13.6				4/5/2014	00:00	18.1				3/8/2014	00:00	26.4				3/11/2014	00:00	19.2
4/5/2013	01:00	19.5				3/8/2013	02:00	26.3				4/11/2013	05:00	21.5				3/2/2014	01:00	13.7				4/5/2014	01:00	18.1				3/8/2014	01:00	26.4				3/11/2014	01:00	19.2
4/5/2013	02:00	19.4				3/8/2013	03:00	26.3				4/11/2013	06:00	21.4				3/2/2014	02:00	13.7				4/5/2014	02:00	18.1				3/8/2014	02:00	26.4				3/11/2014	02:00	19.2
4/5/2013	03:00	19.4				3/8/2013	04:00	26.3				4/11/2013	07:00	21.3				3/2/2014	03:00	13.7				4/5/2014	03:00	18.1				3/8/2014	03:00	26.4				3/11/2014	03:00	19.1
4/5/2013	04:00	19.4				3/8/2013	05:00	26.3				4/11/2013	08:00	21.2				3/2/2014	04:00	13.7				4/5/2014	04:00	18				3/8/2014	04:00	26.4				3/11/2014	04:00	19
4/5/2013	05:00	19.4				3/8/2013	06:00	26.3				4/11/2013	09:00	21.2				3/2/2014	05:00	13.8				4/5/2014	05:00	18				3/8/2014	05:00	26.4				3/11/2014	05:00	19
4/5/2013	06:00	19.4				3/8/2013	07:00	26.3				4/11/2013	10:00	21.3				3/2/2014	06:00	13.7				4/5/2014	06:00	18				3/8/2014	06:00	26.3				3/11/2014	06:00	18.9
4/5/2013	07:00	19.3				3/8/2013	08:00	26.3				4/11/2013	11:00	21.3				3/2/2014	07:00	13.7				4/5/2014	07:00	18				3/8/2014	07:00	26.3				3/11/2014	07:00	18.9
4/5/2013	08:00	19.3				3/8/2013	09:00	26.3				4/11/2013	12:00	21.4				3/2/2014	08:00	13.6				4/5/2014	08:00	17.9				3/8/2014	08:00	26.3				3/11/2014	08:00	18.9
4/5/2013	09:00	19.3				3/8/2013	10:00	26.4				4/11/2013	13:00	21.4				3/2/2014	09:00	13.6				4/5/2014	09:00	17.9				3/8/2014	09:00	26.3				3/11/2014	09:00	18.9
4/5/2013	10:00	19.3				3/8/2013	11:00	26.4				4/11/2013	14:00	21.5				3/2/2014	10:00	13.5				4/5/2014	10:00	17.9				3/8/2014	10:00	26.3				3/11/2014	10:00	18.9
4/5/2013	11:00	19.3				3/8/2013	12:00	26.4				4/11/2013	15:00	21.5				3/2/2014	11:00	13.5				4/5/2014	11:00	17.9				3/8/2014	11:00	26.3				3/11/2014	11:00	18.9
4/5/2013	12:00	19.4				3/8/2013	13:00	26.4				4/11/2013	16:00	21.5				3/2/2014	12:00	13.6				4/5/2014	12:00	17.9				3/8/2014	12:00	26.4				3/11/2014	12:00	19
4/5/2013	13:00	19.5				3/8/2013	14:00	26.4				4/11/2013	17:00	21.5				3/2/2014	13:00	13.6				4/5/2014	13:00	17.9				3/8/2014	13:00	26.4				3/11/2014	13:00	19
4/5/2013	14:00	19.6				3/8/2013	15:00	26.6				4/11/2013	18:00	21.5				3/2/2014	14:00	13.7				4/5/2014	14:00	17.9				3/8/2014	14:00	26.5				3/11/2014	14:00	19
4/5/2013	15:00	19.8				3/8/2013	16:00	26.7				4/11/2013	19:00	21.5				3/2/2014	15:00	13.7				4/5/2014	15:00	17.9				3/8/2014	15:00	26.6				3/11/2014	15:00	19.1
4/5/2013	16:00	19.9				3/8/2013	17:00	26.8				4/11/2013	20:00	21.4				3/2/2014	16:00	13.7				4/5/2014	16:00	17.9				3/8/2014	16:00	26.7				3/11/2014	16:00	19.1
4/5/2013	17:00	19.9				3/8/2013	18:00	26.9				4/11/2013	21:00	21.4				3/2/2014	17:00	13.8				4/5/2014	17:00	17.9				3/8/2014	17:00	26.7				3/11/2014	17:00	19.1
4/5/2013	18:00	20				3/8/2013	19:00	26.9				4/11/2013	22:00	21.4				3/2/2014	18:00	13.8				4/5/2014	18:00	17.9				3/8/2014	18:00	26.8				3/11/2014	18:00	19.1
4/5/2013	19:00	20				3/8/2013	20:00	26.9				4/11/2013	23:00	21.4				3/2/2014	19:00	13.8				4/5/2014	19:00	17.9				3/8/2014	19:00	26.8				3/11/2014	19:00	19
4/5/2013	20:00	20.1				3/8/2013	21:00	26.9				5/11/2013	00:00	21.5				3/2/2014	20:00	13.7				4/5/2014	20:00	17.9				3/8/2014	20:00	26.8				3/11/2014	20:00	19
4/5/2013	21:00	20				3/8/2013	22:00	26.9				5/11/2013	01:00	21.5				3/2/2014	21:00	13.6				4/5/2014	21:00	17.9				3/8/2014	21:00	26.8				3/11/2014	21:00	19
4/5/2013	22:00	19.9				3/8/2013	23:00	26.9				5/11/2013	02:00	21.6				3/2/2014	22:00	13.6				4/5/2014	22:00	17.8				3/8/2014	22:00	26.8				3/11/2014	22:00	19.1
4/5/2013	23:00	19.8				4/8/2013	00:00	26.9				5/11/2013	03:00	21.6				3/2/2014	23:00	13.5				4/5/2014	23:00	17.7				3/8/2014	23:00	26.8				3/11/2014	23:00	19.1
5/5/2013	00:00	19.7				4/8/2013	01:00	26.9				5/11/2013	04:00	21.6				4/2/2014	00:00	13.5				5/5/2014	00:00	17.7				4/8/2014	00:00	26.8				4/11/2014	00:00	19.1
5/5/2013	01:00	19.7				4/8/2013	02:00	26.9				5/11/2013	06:00	21.5				4/2/2014	01:00	13.5				5/5/2014	01:00	17.6				4/8/2014	01:00	26.8				4/11/2014	01:00	19.2
5/5/2013	02:00	19.7				4/8/2013	03:00	26.8				5/11/2013	07:00	21.4				4/2/2014	02:00	13.6				5/5/2014	02:00	17.6				4/8/2014	02:00	26.8				4/11/2014	02:00	19.2
5/5/2013	03:00	19.7				4/8/2013	04:00	26.8				5/11/2013	08:00	21.3				4/2/2014	03:00	13.6				5/5/2014	03:00	17.6				4/8/2014	03:00	26.7				4/11/2014	03:00	19.2
5/5/2013	04:00	19.7				4/8/2013	05:00	26.8				5/11/2013	09:00	21.3				4/2/2014	04:00	13.7				5/5/2014	04:00	17.6				4/8/2014	04:00	26.7				4/11/2014	04:00	19.1
5/5/2013	05:00	19.7				4/8/2013	06:00	26.8				5/11/2013	10:00	21.3				4/2/2014	05:00	13.7				5/5/2014	05:00	17.5				4/8/2014	05:00	26.7				4/11/2014	05:00	19
5/5/2013	06:00	19.7				4/8/2013	07:00	26.8				5/11/2013	11:00	21.3				4/2/2014	06:00	13.7				5/5/2014	06:00	17.5				4/8/2014	06:00	26.7				4/11/2014	06:00	18.9
5/5/2013	07:00	19.7				4/8/2013	08:00	26.9				5/11/2013	12:00	21.3				4/2/2014	07:00	13.6				5/5/2014	07:00	17.5				4/8/2014	07:00	26.7				4/11/2014	07:00	18.9
5/5/2013	08:00	19.7				4/8/2013	09:00	26.9				5/11/2013	13:00	21.4				4/2/2014	08:00	13.6				5/5/2014	08:00	17.5				4/8/2014	08:00	26.6				4/11/2014	08:00	18.9
5/5/2013	09:00	19.6				4/8/2013	10:00	26.9				5/11/2013	14:00	21.4				4/2/2014	09:00	13.5				5/5/2014	09:00	17.5				4/8/2014	09:00	26.7				4/11/2014	09:00	18.9
5/5/2013	10:00	19.6				4/8/2013	11:00	27				5/11/2013	15:00	21.4				4/2/2014	10:00	13.5				5/5/2014	10:00	17.4				4/8/2014	10:00	26.7				4/11/2014	10:00	18.9
5/5/2013	11:00	19.5				4/8/2013	12:00	27				5/11/2013	16:00	21				4/2/2014	11:00	13.5				5/5/2014	11:00	17.5				4/8/2014	11:00	26.7				4/11/2014	11:00	19
5/5/2013	12:00	19.4				4/8/2013	13:00	27				5/11/2013	17:00	21				4/2/2014	12:00	13.5				5/5/2014	12:00	17.6				4/8/2014	12:00	26.8				4/11/2014	12:00	19
5/5/2013	13:00	19.6				4/8/2013	14:00	27				5/11/2013	18:00	21				4/2/2014	13:00	13.6				5/5/2014	13:00	17.6				4/8/2014	13:00	26.9				4/11/2014	13:00	19.1
5/5/2013	14:00	19.6				4/8/2013	15:00	27.1				5/11/2013	19:00	21				4/2/2014	14:00	13.6				5/5/2014	14:00	17.7				4/8/2014	14:00	27				4/11/2014	14:00	19.1
5/5/2013	15:00	19.8				4/8/2013	16:00	27.2				5/11/2013	20:00	21				4/2/2014	15:00	13.7				5/5/2014	15:00	17.7				4/8/2014	15:00	27				4/11/2014	15:00	19.2
5/5/2013	16:00	19.8				4/8/2013	17:00	27.4				5/11/2013	21:00	21				4/2/2014	16:00	13.7				5/5/2014	16:00	17.7				4/8/2014	16:00	27.1				4/11/2014	16:00	19.2
5/5/2013	17:00	20				4/8/2013	18:00	27.5				5/11/2013	22:00	21				4/2/2014	17:00	13.8				5/5/2014	17:00	17.7				4/8/2014	17:00	27.1				4/11/2014	17:00	19.2
5/5/2013	18:00	20				4/8/2013	19:00	27.6				5/11/2013	23:00	21				4/2/2014	18:00	13.8				5/5/2014	18:00	17.7				4/8/2014	18:00	27				4/11/2014	18:00	19.2
5/5/2013	19:00	20				4/8/2013	20:00	27.6				6/11/2013	00:00	21				4/2/2014	19:00	13.8				5/5/2014	19:00	17.7				4/8/2014	19:00	27				4/11/2014	19:00	19.1
5/5/2013	20:00	20.1				4/8/2013	21:00	27.6				6/11/2013	01:00	21				4/2/2014	20:00	13.7				5/5/2014	20:00	17.7				4/8/2014	20:00	27				4/11/2014	20:00	19.1
5/5/2013	21:00	20.2				4/8/2013	22:00	27.6				6/11/2013	02:00	21				4/2/2014	21:00	13.7				5/5/2014	21:00	17.7				4/8/2014	21:00	27				4/11/2014	21:00	19.2
5/5/2013	22:00	20.2				4/8/2013	23:00	27.6				6/11/2013	03:00	21				4/2/2014	22:00	13.6				5/5/2014	22:00	17.6				4/8/2014	22:00	27				4/11/2014	22:00	19.2
5/5/2013	23:00	20.3				5/8/2013	00:00	27.5				6/11/2013	04:00	21				4/2/2014	23:00	13.6				5/5/2014	23:00	17.5				4/8/2014	23:00	26.9				4/11/2014	23:00	19.3
6/5/2013	00:00	20.3				5/8/2013	01:00	27.5				6/11/2013	05:00	21				5/2/2014	00:00	13.5				6/5/2014	00:00	17.5				5/8/2014	00:00	26.8				5/11/2014	00:00	19.4
6/5/2013	01:00	20.2				5/8/2013	02:00	27.4				6/11/2013	06:00	21				5/2/2014	01:00	13.6				6/5/2014	01:00	17.4				5/8/2014	01:00	26.8				5/11/2014	01:00	19.4
6/5/2013	02:00	20.3				5/8/2013	03:00	27.4				6/11/2013	07:00	21				5/2/2014	02:00	13.6				6/5/2014	02:00	17.4				5/8/2014	02:00	26.8				5/11/2014	02:00	19.5
6/5/2013	03:00	20.4				5/8/2013	04:00	27.4				6/11/2013	08:00	21				5/2/2014	03:00	13.6				6/5/2014	03:00	17.3				5/8/2014	03:00	26.7				5/11/2014	03:00	19.5
6/5/2013	04:00	20.4				5/8/2013	05:00	27.4				6/11/2013	09:00	21				5/2/2014	04:00	13.7				6/5/2014	04:00	17.3				5/8/2014	04:00	26.7				5/11/2014	04:00	19.5
6/5/2013	05:00	20.5				5/8/2013	06:00	27.3				6/11/2013	10:00	21				5/2/2014	05:00	13.7				6/5/2014	05:00	17.2				5/8/2014	05:00	26.7				5/11/2014	05:00	19.5
6/5/2013	06:00	20.5				5/8/2013	07:00	27.3				6/11/2013	11:00	21				5/2/2014	06:00	13.7				6/5/2014	06:00	17.2				5/8/2014	06:00	26.7				5/11/2014	06:00	19.4
6/5/2013	07:00	20.5				5/8/2013	08:00	27.3				6/11/2013	12:00	21				5/2/2014	07:00	13.6				6/5/2014	07:00	17.1				5/8/2014	07:00	26.6				5/11/2014	07:00	19.3
6/5/2013	08:00	20.5				5/8/2013	09:00	27.3				6/11/2013	13:00	21				5/2/2014	08:00	13.6				6/5/2014	08:00	17.1				5/8/2014	08:00	26.6				5/11/2014	08:00	19.2
6/5/2013	09:00	20.5				5/8/2013	10:00	27.3				6/11/2013	14:00	21				5/2/2014	09:00	13.6				6/5/2014	09:00	17.1				5/8/2014	09:00	26.5				5/11/2014	09:00	19.2
6/5/2013	10:00	20.5				5/8/2013	11:00	27.3				6/11/2013	15:00	21				5/2/2014	10:00	13.5				6/5/2014	10:00	17.2				5/8/2014	10:00	26.5				5/11/2014	10:00	19.2
6/5/2013	11:00	20.5				5/8/2013	12:00	27.3				6/11/2013	16:00	21				5/2/2014	11:00	13.5				6/5/2014	11:00	17.3				5/8/2014	11:00	26.5				5/11/2014	11:00	19.3
6/5/2013	12:00	20.5				5/8/2013	13:00	27.2				6/11/2013	17:00	21				5/2/2014	12:00	13.6				6/5/2014	12:00	17.4				5/8/2014	12:00	26.6				5/11/2014	12:00	19.3
6/5/2013	13:00	20.5				5/8/2013	14:00	27.2				6/11/2013	18:00	21				5/2/2014	13:00	13.6				6/5/2014	13:00	17.5				5/8/2014	13:00	26.7				5/11/2014	13:00	19.3
6/5/2013	14:00	20.5				5/8/2013	15:00	27.3				6/11/2013	19:00	21				5/2/2014	14:00	13.7				6/5/2014	14:00	17.6				5/8/2014	14:00	26.8				5/11/2014	14:00	19.4
6/5/2013	15:00	20.6				5/8/2013	16:00	27.4				6/11/2013	20:00	21				5/2/2014	15:00	13.7				6/5/2014	15:00	17.7				5/8/2014	15:00	26.9				5/11/2014	15:00	19.4
6/5/2013	16:00	20.7				5/8/2013	17:00	27.6				6/11/2013	21:00	21				5/2/2014	16:00	13.8				6/5/2014	16:00	17.7				5/8/2014	16:00	27				5/11/2014	16:00	19.4
6/5/2013	17:00	20.9				5/8/2013	18:00	27.7				6/11/2013	22:00	20				5/2/2014	17:00	13.8				6/5/2014	17:00	17.8				5/8/2014	17:00	27.1				5/11/2014	17:00	19.4
6/5/2013	18:00	21				5/8/2013	19:00	27.8				6/11/2013	23:00	20				5/2/2014	18:00	13.8				6/5/2014	18:00	17.9				5/8/2014	18:00	27.1				5/11/2014	18:00	19.4
6/5/2013	19:00	21.1				5/8/2013	20:00	27.8				7/11/2013	00:00	20				5/2/2014	19:00	13.8				6/5/2014	19:00	17.8				5/8/2014	19:00	27.1				5/11/2014	19:00	19.4
6/5/2013	20:00	21.2				5/8/2013	21:00	27.8				7/11/2013	01:00	20				5/2/2014	20:00	13.9				6/5/2014	20:00	17.8				5/8/2014	20:00	27.2				5/11/2014	20:00	19.4
6/5/2013	21:00	21.1				5/8/2013	22:00	27.8				7/11/2013	02:00	20				5/2/2014	21:00	13.9				6/5/2014	21:00	17.8				5/8/2014	21:00	27.2				5/11/2014	21:00	19.4
6/5/2013	22:00	21.1				5/8/2013	23:00	27.7				7/11/2013	03:00	20				5/2/2014	22:00	13.7				6/5/2014	22:00	17.8				5/8/2014	22:00	27.1				5/11/2014	22:00	19.4
6/5/2013	23:00	20.9				6/8/2013	00:00	27.7				7/11/2013	04:00	20				5/2/2014	23:00	13.7				6/5/2014	23:00	17.8				5/8/2014	23:00	27.1				5/11/2014	23:00	19.4
7/5/2013	00:00	20.9				6/8/2013	01:00	27.7				7/11/2013	05:00	20				6/2/2014	00:00	13.6				7/5/2014	00:00	17.9				6/8/2014	00:00	27.1				6/11/2014	00:00	19.4
7/5/2013	01:00	20.8				6/8/2013	02:00	27.7				7/11/2013	06:00	20				6/2/2014	01:00	13.7				7/5/2014	01:00	17.8				6/8/2014	01:00	27				6/11/2014	01:00	19.5
7/5/2013	02:00	20.8				6/8/2013	03:00	27.6				7/11/2013	07:00	20				6/2/2014	02:00	13.6				7/5/2014	02:00	17.8				6/8/2014	02:00	27				6/11/2014	02:00	19.5
7/5/2013	03:00	20.8				6/8/2013	04:00	27.6				7/11/2013	08:00	20				6/2/2014	03:00	13.7				7/5/2014	03:00	17.7				6/8/2014	03:00	26.9				6/11/2014	03:00	19.5
7/5/2013	04:00	20.8				6/8/2013	05:00	27.6				7/11/2013	09:00	20				6/2/2014	04:00	13.8				7/5/2014	04:00	17.7				6/8/2014	04:00	26.8				6/11/2014	04:00	19.5
7/5/2013	05:00	20.8				6/8/2013	06:00	27.6				7/11/2013	10:00	20				6/2/2014	05:00	13.8				7/5/2014	05:00	17.7				6/8/2014	05:00	26.7				6/11/2014	05:00	19.5
7/5/2013	06:00	20.7				6/8/2013	07:00	27.6				7/11/2013	11:00	20				6/2/2014	06:00	13.8				7/5/2014	06:00	17.6				6/8/2014	06:00	26.7				6/11/2014	06:00	19.5
7/5/2013	07:00	20.6				6/8/2013	08:00	27.6				7/11/2013	12:00	21				6/2/2014	07:00	13.8				7/5/2014	07:00	17.5				6/8/2014	07:00	26.6				6/11/2014	07:00	19.4
7/5/2013	08:00	20.5				6/8/2013	09:00	27.6				7/11/2013	13:00	21				6/2/2014	08:00	13.9				7/5/2014	08:00	17.5				6/8/2014	08:00	26.6				6/11/2014	08:00	19.4
7/5/2013	09:00	20.4				6/8/2013	10:00	27.6				7/11/2013	14:00	21				6/2/2014	09:00	13.8				7/5/2014	09:00	17.4				6/8/2014	09:00	26.5				6/11/2014	09:00	19.4
7/5/2013	10:00	20.3				6/8/2013	11:00	27.6				7/11/2013	15:00	21				6/2/2014	10:00	13.7				7/5/2014	10:00	17.4				6/8/2014	10:00	26.5				6/11/2014	10:00	19.4
7/5/2013	11:00	20.2				6/8/2013	12:00	27.6				7/11/2013	16:00	21				6/2/2014	11:00	13.7				7/5/2014	11:00	17.4				6/8/2014	11:00	26.5				6/11/2014	11:00	19.4
7/5/2013	12:00	20.2				6/8/2013	13:00	27.5				7/11/2013	17:00	21				6/2/2014	12:00	13.8				7/5/2014	12:00	17.5				6/8/2014	12:00	26.5				6/11/2014	12:00	19.4
7/5/2013	13:00	20.1				6/8/2013	14:00	27.5				7/11/2013	18:00	21				6/2/2014	13:00	13.8				7/5/2014	13:00	17.6				6/8/2014	13:00	26.5				6/11/2014	13:00	19.4
7/5/2013	14:00	20.2				6/8/2013	15:00	27.5				7/11/2013	19:00	21				6/2/2014	14:00	13.7				7/5/2014	14:00	17.7				6/8/2014	14:00	26.5				6/11/2014	14:00	19.4
7/5/2013	15:00	20.3				6/8/2013	16:00	27.7				7/11/2013	20:00	21				6/2/2014	15:00	13.7				7/5/2014	15:00	17.8				6/8/2014	15:00	26.6				6/11/2014	15:00	19.4
7/5/2013	16:00	20.5				6/8/2013	17:00	27.9				7/11/2013	21:00	21				6/2/2014	16:00	13.8				7/5/2014	16:00	17.9				6/8/2014	16:00	26.7				6/11/2014	16:00	19.5
7/5/2013	17:00	20.7				6/8/2013	18:00	28.1				7/11/2013	22:00	21				6/2/2014	17:00	13.8				7/5/2014	17:00	18				6/8/2014	17:00	26.7				6/11/2014	17:00	19.5
7/5/2013	18:00	20.8				6/8/2013	19:00	28.1				7/11/2013	23:00	21				6/2/2014	18:00	13.9				7/5/2014	18:00	18				6/8/2014	18:00	26.7				6/11/2014	18:00	19.5
7/5/2013	19:00	20.9				6/8/2013	20:00	28.1				8/11/2013	00:00	21				6/2/2014	19:00	13.9				7/5/2014	19:00	18				6/8/2014	19:00	26.7				6/11/2014	19:00	19.5
7/5/2013	20:00	20.9				6/8/2013	21:00	28.2				8/11/2013	01:00	21				6/2/2014	20:00	13.9				7/5/2014	20:00	18.1				6/8/2014	20:00	26.7				6/11/2014	20:00	19.5
7/5/2013	21:00	20.9				6/8/2013	22:00	28.2				8/11/2013	02:00	21				6/2/2014	21:00	13.9				7/5/2014	21:00	18.1				6/8/2014	21:00	26.5				6/11/2014	21:00	19.5
7/5/2013	22:00	20.9				6/8/2013	23:00	28.1				8/11/2013	03:00	21				6/2/2014	22:00	13.9				7/5/2014	22:00	18.1				6/8/2014	22:00	26.5				6/11/2014	22:00	19.5
7/5/2013	23:00	20.9				7/8/2013	00:00	28.1				8/11/2013	04:00	21				6/2/2014	23:00	13.8				7/5/2014	23:00	18				6/8/2014	23:00	26.4				6/11/2014	23:00	19.5
8/5/2013	00:00	20.8				7/8/2013	01:00	28				8/11/2013	05:00	21				7/2/2014	00:00	13.7				8/5/2014	00:00	18				7/8/2014	00:00	26.3				7/11/2014	00:00	19.5
8/5/2013	01:00	20.8				7/8/2013	02:00	28				8/11/2013	06:00	21				7/2/2014	01:00	13.7				8/5/2014	01:00	18				7/8/2014	01:00	26.3				7/11/2014	01:00	19.5
8/5/2013	02:00	20.8				7/8/2013	03:00	27.9				8/11/2013	07:00	21				7/2/2014	02:00	13.7				8/5/2014	02:00	18.1				7/8/2014	02:00	26.2				7/11/2014	02:00	19.5
8/5/2013	03:00	20.8				7/8/2013	04:00	27.9				8/11/2013	08:00	21				7/2/2014	03:00	13.6				8/5/2014	03:00	18				7/8/2014	03:00	26.2				7/11/2014	03:00	19.5
8/5/2013	04:00	20.8				7/8/2013	05:00	27.9				8/11/2013	09:00	20				7/2/2014	04:00	13.6				8/5/2014	04:00	18				7/8/2014	04:00	26.1				7/11/2014	04:00	19.5
8/5/2013	05:00	20.7				7/8/2013	06:00	27.8				8/11/2013	10:00	20				7/2/2014	05:00	13.6				8/5/2014	05:00	18				7/8/2014	05:00	26				7/11/2014	05:00	19.5
8/5/2013	06:00	20.7				7/8/2013	07:00	27.8				8/11/2013	11:00	20				7/2/2014	06:00	13.6				8/5/2014	06:00	17.9				7/8/2014	06:00	26				7/11/2014	06:00	19.5
8/5/2013	07:00	20.7				7/8/2013	08:00	27.8				8/11/2013	12:00	20				7/2/2014	07:00	13.6				8/5/2014	07:00	17.9				7/8/2014	07:00	25.9				7/11/2014	07:00	19.5
8/5/2013	08:00	20.7				7/8/2013	09:00	27.9				8/11/2013	13:00	20				7/2/2014	08:00	13.6				8/5/2014	08:00	17.9				7/8/2014	08:00	25.9				7/11/2014	08:00	19.5
8/5/2013	09:00	20.7				7/8/2013	10:00	27.9				8/11/2013	14:00	20				7/2/2014	09:00	13.6				8/5/2014	09:00	17.9				7/8/2014	09:00	25.9				7/11/2014	09:00	19.5
8/5/2013	10:00	20.8				7/8/2013	11:00	27.9				8/11/2013	15:00	20				7/2/2014	10:00	13.6				8/5/2014	10:00	17.9				7/8/2014	10:00	25.9				7/11/2014	10:00	19.5
8/5/2013	11:00	20.8				7/8/2013	12:00	27.8				8/11/2013	16:00	20				7/2/2014	11:00	13.6				8/5/2014	11:00	18				7/8/2014	11:00	25.8				7/11/2014	11:00	19.5
8/5/2013	12:00	20.8				7/8/2013	13:00	27.8				8/11/2013	17:00	20				7/2/2014	12:00	13.6				8/5/2014	12:00	18.1				7/8/2014	12:00	25.8				7/11/2014	12:00	19.5
8/5/2013	13:00	20.9				7/8/2013	14:00	27.8				8/11/2013	18:00	20				7/2/2014	13:00	13.7				8/5/2014	13:00	18.2				7/8/2014	13:00	25.8				7/11/2014	13:00	19.5
8/5/2013	14:00	20.9				7/8/2013	15:00	27.8				8/11/2013	19:00	20				7/2/2014	14:00	13.7				8/5/2014	14:00	18.3				7/8/2014	14:00	25.8				7/11/2014	14:00	19.5
8/5/2013	15:00	20.9				7/8/2013	16:00	28				8/11/2013	20:00	20				7/2/2014	15:00	13.7				8/5/2014	15:00	18.4				7/8/2014	15:00	25.9				7/11/2014	15:00	19.5
8/5/2013	16:00	20.9				7/8/2013	17:00	28.2				8/11/2013	21:00	20				7/2/2014	16:00	13.7				8/5/2014	16:00	18.5				7/8/2014	16:00	26				7/11/2014	16:00	19.5
8/5/2013	17:00	21.1				7/8/2013	18:00	28.3				8/11/2013	22:00	20				7/2/2014	17:00	13.8				8/5/2014	17:00	18.5				7/8/2014	17:00	26.1				7/11/2014	17:00	19.4
8/5/2013	18:00	21.1				7/8/2013	19:00	28.4				8/11/2013	23:00	20				7/2/2014	18:00	13.8				8/5/2014	18:00	18.5				7/8/2014	18:00	26.1				7/11/2014	18:00	19.4
8/5/2013	19:00	21.1				7/8/2013	20:00	28.4				9/11/2013	00:00	20				7/2/2014	19:00	13.8				8/5/2014	19:00	18.4				7/8/2014	19:00	26.1				7/11/2014	19:00	19.4
8/5/2013	20:00	21				7/8/2013	21:00	28.4				9/11/2013	01:00	20				7/2/2014	20:00	13.8				8/5/2014	20:00	18.4				7/8/2014	20:00	26.1				7/11/2014	20:00	19.4
8/5/2013	21:00	20.9				7/8/2013	22:00	28.4				9/11/2013	02:00	20				7/2/2014	21:00	13.9				8/5/2014	21:00	18.3				7/8/2014	21:00	26.1				7/11/2014	21:00	19.3
8/5/2013	22:00	20.9				7/8/2013	23:00	28.4				9/11/2013	03:00	20				7/2/2014	22:00	13.9				8/5/2014	22:00	18.2				7/8/2014	22:00	26.1				7/11/2014	22:00	19.3
8/5/2013	23:00	20.8				8/8/2013	00:00	28.3				9/11/2013	04:00	20				7/2/2014	23:00	13.9				8/5/2014	23:00	18.2				7/8/2014	23:00	26.1				7/11/2014	23:00	19.4
9/5/2013	00:00	20.8				8/8/2013	01:00	28.3				9/11/2013	05:00	20				8/2/2014	00:00	13.9				9/5/2014	00:00	18.2				8/8/2014	00:00	26				8/11/2014	00:00	19.4
9/5/2013	01:00	20.7				8/8/2013	02:00	28.2				9/11/2013	06:00	20				8/2/2014	01:00	13.9				9/5/2014	01:00	18.1				8/8/2014	01:00	25.9				8/11/2014	01:00	19.4
9/5/2013	02:00	20.7				8/8/2013	03:00	28.2				9/11/2013	07:00	20				8/2/2014	02:00	13.9				9/5/2014	02:00	18.1				8/8/2014	02:00	25.8				8/11/2014	02:00	19.4
9/5/2013	03:00	20.7				8/8/2013	04:00	28.2				9/11/2013	08:00	20				8/2/2014	03:00	13.9				9/5/2014	03:00	18.1				8/8/2014	03:00	25.8				8/11/2014	03:00	19.4
9/5/2013	04:00	20.7				8/8/2013	05:00	28.2				9/11/2013	09:00	20				8/2/2014	04:00	13.7				9/5/2014	04:00	18.1				8/8/2014	04:00	25.7				8/11/2014	04:00	19.5
9/5/2013	05:00	20.6				8/8/2013	06:00	28.1				9/11/2013	10:00	20				8/2/2014	05:00	13.7				9/5/2014	05:00	18				8/8/2014	05:00	25.7				8/11/2014	05:00	19.4
9/5/2013	06:00	20.6				8/8/2013	07:00	28.1				9/11/2013	11:00	20				8/2/2014	06:00	13.7				9/5/2014	06:00	18				8/8/2014	06:00	25.6				8/11/2014	06:00	19.4
9/5/2013	07:00	20.6				8/8/2013	08:00	28.1				9/11/2013	12:00	20				8/2/2014	07:00	13.7				9/5/2014	07:00	18				8/8/2014	07:00	25.6				8/11/2014	07:00	19.3
9/5/2013	08:00	20.6				8/8/2013	09:00	28.1				9/11/2013	13:00	20				8/2/2014	08:00	13.7				9/5/2014	08:00	17.9				8/8/2014	08:00	25.6				8/11/2014	08:00	19.2
9/5/2013	09:00	20.5				8/8/2013	10:00	28.1				9/11/2013	14:00	20				8/2/2014	09:00	13.7				9/5/2014	09:00	17.9				8/8/2014	09:00	25.5				8/11/2014	09:00	19.2
9/5/2013	10:00	20.5				8/8/2013	11:00	28.1				9/11/2013	15:00	20				8/2/2014	10:00	13.7				9/5/2014	10:00	17.9				8/8/2014	10:00	25.4				8/11/2014	10:00	19.2
9/5/2013	11:00	20.4				8/8/2013	12:00	28				9/11/2013	16:00	20				8/2/2014	11:00	13.7				9/5/2014	11:00	17.9				8/8/2014	11:00	25.4				8/11/2014	11:00	19.2
9/5/2013	12:00	20.3				8/8/2013	13:00	28.1				9/11/2013	17:00	20				8/2/2014	12:00	13.7				9/5/2014	12:00	17.9				8/8/2014	12:00	25.3				8/11/2014	12:00	19.3
9/5/2013	13:00	20.2				8/8/2013	14:00	28				9/11/2013	18:00	20				8/2/2014	13:00	13.7				9/5/2014	13:00	18				8/8/2014	13:00	25.3				8/11/2014	13:00	19.3
9/5/2013	14:00	20.2				8/8/2013	15:00	28				9/11/2013	19:00	20				8/2/2014	14:00	13.7				9/5/2014	14:00	18.2				8/8/2014	14:00	25.3				8/11/2014	14:00	19.3
9/5/2013	15:00	20.1				8/8/2013	16:00	28.2				9/11/2013	20:00	20				8/2/2014	15:00	13.7				9/5/2014	15:00	18.3				8/8/2014	15:00	25.4				8/11/2014	15:00	19.4
9/5/2013	16:00	20.2				8/8/2013	17:00	28.4				9/11/2013	21:00	20				8/2/2014	16:00	13.8				9/5/2014	16:00	18.4				8/8/2014	16:00	25.6				8/11/2014	16:00	19.4
9/5/2013	17:00	20.5				8/8/2013	18:00	28.5				9/11/2013	22:00	20				8/2/2014	17:00	13.7				9/5/2014	17:00	18.5				8/8/2014	17:00	25.9				8/11/2014	17:00	19.4
9/5/2013	18:00	20.6				8/8/2013	19:00	28.6				9/11/2013	23:00	20				8/2/2014	18:00	13.8				9/5/2014	18:00	18.6				8/8/2014	18:00	26				8/11/2014	18:00	19.4
9/5/2013	19:00	20.7				8/8/2013	20:00	28.7				10/11/2013	00:00	20				8/2/2014	19:00	13.8				9/5/2014	19:00	18.6				8/8/2014	19:00	26.1				8/11/2014	19:00	19.4
9/5/2013	20:00	20.7				8/8/2013	21:00	28.7				10/11/2013	01:00	20				8/2/2014	20:00	13.8				9/5/2014	20:00	18.6				8/8/2014	20:00	26.2				8/11/2014	20:00	19.3
9/5/2013	21:00	20.7				8/8/2013	22:00	28.7				10/11/2013	02:00	20				8/2/2014	21:00	13.8				9/5/2014	21:00	18.6				8/8/2014	21:00	26.2				8/11/2014	21:00	19.3
9/5/2013	22:00	20.7				8/8/2013	23:00	28.6				10/11/2013	03:00	20				8/2/2014	22:00	13.9				9/5/2014	22:00	18.5				8/8/2014	22:00	26.2				8/11/2014	22:00	19.3
9/5/2013	23:00	20.7				9/8/2013	00:00	28.6				10/11/2013	04:00	20				8/2/2014	23:00	13.8				9/5/2014	23:00	18.4				8/8/2014	23:00	26.2				8/11/2014	23:00	19.3
10/5/2013	00:00	20.6				9/8/2013	01:00	28.6				10/11/2013	05:00	20				9/2/2014	00:00	13.8				10/5/2014	00:00	18.4				9/8/2014	00:00	26.2				9/11/2014	00:00	19.4
10/5/2013	01:00	20.4				9/8/2013	02:00	28.5				10/11/2013	06:00	20				9/2/2014	01:00	13.8				10/5/2014	01:00	18.3				9/8/2014	01:00	26.1				9/11/2014	01:00	19.4
10/5/2013	02:00	20.2				9/8/2013	03:00	28.5				10/11/2013	07:00	20				9/2/2014	02:00	13.8				10/5/2014	02:00	18.3				9/8/2014	02:00	26.1				9/11/2014	02:00	19.4
10/5/2013	03:00	20				9/8/2013	04:00	28.5				10/11/2013	08:00	20				9/2/2014	03:00	13.8				10/5/2014	03:00	18.3				9/8/2014	03:00	26.1				9/11/2014	03:00	19.4
10/5/2013	04:00	19.8				9/8/2013	05:00	28.5				10/11/2013	09:00	20				9/2/2014	04:00	13.7				10/5/2014	04:00	18.3				9/8/2014	04:00	26.1				9/11/2014	04:00	19.4
10/5/2013	05:00	19.7				9/8/2013	06:00	28.4				10/11/2013	10:00	20				9/2/2014	05:00	13.7				10/5/2014	05:00	18.3				9/8/2014	05:00	26				9/11/2014	05:00	19.4
10/5/2013	06:00	19.6				9/8/2013	07:00	28.3				10/11/2013	11:00	20				9/2/2014	06:00	13.6				10/5/2014	06:00	18.3				9/8/2014	06:00	26				9/11/2014	06:00	19.4
10/5/2013	07:00	19.8				9/8/2013	08:00	28.3				10/11/2013	12:00	20				9/2/2014	07:00	13.6				10/5/2014	07:00	18.2				9/8/2014	07:00	26				9/11/2014	07:00	19.3
10/5/2013	08:00	19.7				9/8/2013	09:00	28.2				10/11/2013	13:00	20				9/2/2014	08:00	13.7				10/5/2014	08:00	18.1				9/8/2014	08:00	26				9/11/2014	08:00	19.2
10/5/2013	09:00	19.8				9/8/2013	10:00	28.2				10/11/2013	14:00	20				9/2/2014	09:00	13.8				10/5/2014	09:00	18				9/8/2014	09:00	26.1				9/11/2014	09:00	19.2
10/5/2013	10:00	19.8				9/8/2013	11:00	28.2				10/11/2013	15:00	20				9/2/2014	10:00	13.9				10/5/2014	10:00	18				9/8/2014	10:00	26.1				9/11/2014	10:00	19.2
10/5/2013	11:00	19.8				9/8/2013	12:00	28.2				10/11/2013	16:00	20				9/2/2014	11:00	13.9				10/5/2014	11:00	17.9				9/8/2014	11:00	26				9/11/2014	11:00	19.2
10/5/2013	12:00	19.7				9/8/2013	13:00	28.2				10/11/2013	17:00	20				9/2/2014	12:00	13.9				10/5/2014	12:00	17.9				9/8/2014	12:00	26.1				9/11/2014	12:00	19.3
10/5/2013	13:00	19.7				9/8/2013	14:00	28.2				10/11/2013	18:00	20				9/2/2014	13:00	13.9				10/5/2014	13:00	18				9/8/2014	13:00	26.1				9/11/2014	13:00	19.3
10/5/2013	14:00	19.8				9/8/2013	15:00	28.2				10/11/2013	19:00	20				9/2/2014	14:00	13.9				10/5/2014	14:00	18.2				9/8/2014	14:00	26.1				9/11/2014	14:00	19.3
10/5/2013	15:00	19.8				9/8/2013	16:00	28.2				10/11/2013	20:00	20				9/2/2014	15:00	13.8				10/5/2014	15:00	18.5				9/8/2014	15:00	26.2				9/11/2014	15:00	19.3
10/5/2013	16:00	20				9/8/2013	17:00	28.3				10/11/2013	21:00	20				9/2/2014	16:00	13.8				10/5/2014	16:00	18.6				9/8/2014	16:00	26.3				9/11/2014	16:00	19.4
10/5/2013	17:00	20.2				9/8/2013	18:00	28.4				10/11/2013	22:00	20				9/2/2014	17:00	13.8				10/5/2014	17:00	18.8				9/8/2014	17:00	26.4				9/11/2014	17:00	19.4
10/5/2013	18:00	20.4				9/8/2013	19:00	28.5				10/11/2013	23:00	20				9/2/2014	18:00	13.7				10/5/2014	18:00	18.9				9/8/2014	18:00	26.5				9/11/2014	18:00	19.4
10/5/2013	19:00	20.6				9/8/2013	20:00	28.6				11/11/2013	00:00	20				9/2/2014	19:00	13.7				10/5/2014	19:00	18.9				9/8/2014	19:00	26.5				9/11/2014	19:00	19.4
10/5/2013	20:00	20.7				9/8/2013	21:00	28.6				11/11/2013	01:00	20				9/2/2014	20:00	13.7				10/5/2014	20:00	18.9				9/8/2014	20:00	26.6				9/11/2014	20:00	19.4
10/5/2013	21:00	20.8				9/8/2013	22:00	28.6				11/11/2013	02:00	20				9/2/2014	21:00	13.7				10/5/2014	21:00	18.9				9/8/2014	21:00	26.6				9/11/2014	21:00	19.3
10/5/2013	22:00	20.8				9/8/2013	23:00	28.6				11/11/2013	03:00	20				9/2/2014	22:00	13.7				10/5/2014	22:00	18.8				9/8/2014	22:00	26.6				9/11/2014	22:00	19.3
10/5/2013	23:00	20.8				10/8/2013	00:00	28.6				11/11/2013	04:00	20				9/2/2014	23:00	13.7				10/5/2014	23:00	18.8				9/8/2014	23:00	26.6				9/11/2014	23:00	19.3
11/5/2013	00:00	20.8				10/8/2013	01:00	28.6				11/11/2013	05:00	20				10/2/2014	00:00	13.7				11/5/2014	00:00	18.7				10/8/2014	00:00	26.5				10/11/2014	00:00	19.3
11/5/2013	01:00	20.7				10/8/2013	02:00	28.5				11/11/2013	06:00	20				10/2/2014	01:00	13.7				11/5/2014	01:00	18.6				10/8/2014	01:00	26.5				10/11/2014	01:00	19.3
11/5/2013	02:00	20.7				10/8/2013	03:00	28.5				11/11/2013	07:00	20				10/2/2014	02:00	13.7				11/5/2014	02:00	18.6				10/8/2014	02:00	26.5				10/11/2014	02:00	19.4
11/5/2013	03:00	20.7				10/8/2013	04:00	28.3				11/11/2013	08:00	20				10/2/2014	03:00	13.6				11/5/2014	03:00	18.6				10/8/2014	03:00	26.5				10/11/2014	03:00	19.4
11/5/2013	04:00	20.6				10/8/2013	05:00	28.2				11/11/2013	09:00	20				10/2/2014	04:00	13.5				11/5/2014	04:00	18.7				10/8/2014	04:00	26.5				10/11/2014	04:00	19.4
11/5/2013	05:00	20.5				10/8/2013	06:00	28.1				11/11/2013	10:00	20				10/2/2014	05:00	13.4				11/5/2014	05:00	18.7				10/8/2014	05:00	26.4				10/11/2014	05:00	19.4
11/5/2013	06:00	20.5				10/8/2013	07:00	28				11/11/2013	11:00	20				10/2/2014	06:00	13.4				11/5/2014	06:00	18.8				10/8/2014	06:00	26.3				10/11/2014	06:00	19.4
11/5/2013	07:00	20.5				10/8/2013	08:00	28				11/11/2013	12:00	20				10/2/2014	07:00	13.4				11/5/2014	07:00	18.8				10/8/2014	07:00	26.3				10/11/2014	07:00	19.3
11/5/2013	08:00	20.5				10/8/2013	09:00	27.9				11/11/2013	13:00	20				10/2/2014	08:00	13.5				11/5/2014	08:00	18.8				10/8/2014	08:00	26.3				10/11/2014	08:00	19.3
11/5/2013	09:00	20.5				10/8/2013	10:00	27.8				11/11/2013	14:00	20				10/2/2014	09:00	13.4				11/5/2014	09:00	18.7				10/8/2014	09:00	26.3				10/11/2014	09:00	19.2
11/5/2013	10:00	20.5				10/8/2013	11:00	27.8				11/11/2013	15:00	20				10/2/2014	10:00	13.4				11/5/2014	10:00	18.6				10/8/2014	10:00	26.3				10/11/2014	10:00	19.2
11/5/2013	11:00	20.4				10/8/2013	12:00	27.8				11/11/2013	16:00	20				10/2/2014	11:00	13.5				11/5/2014	11:00	18.6				10/8/2014	11:00	26.3				10/11/2014	11:00	19.2
11/5/2013	12:00	20.2				10/8/2013	13:00	27.8				11/11/2013	17:00	20				10/2/2014	12:00	13.6				11/5/2014	12:00	18.5				10/8/2014	12:00	26.3				10/11/2014	12:00	19.2
11/5/2013	13:00	20.1				10/8/2013	14:00	27.8				11/11/2013	18:00	20				10/2/2014	13:00	13.6				11/5/2014	13:00	18.5				10/8/2014	13:00	26.3				10/11/2014	13:00	19.3
11/5/2013	14:00	20				10/8/2013	15:00	27.8				11/11/2013	19:00	20				10/2/2014	14:00	13.7				11/5/2014	14:00	18.7				10/8/2014	14:00	26.3				10/11/2014	14:00	19.3
11/5/2013	15:00	20.2				10/8/2013	16:00	27.8				11/11/2013	20:00	20				10/2/2014	15:00	13.7				11/5/2014	15:00	19				10/8/2014	15:00	26.3				10/11/2014	15:00	19.3
11/5/2013	16:00	20.3				10/8/2013	17:00	27.8				11/11/2013	21:00	20				10/2/2014	16:00	13.7				11/5/2014	16:00	19.2				10/8/2014	16:00	26.5				10/11/2014	16:00	19.3
11/5/2013	17:00	20.4				10/8/2013	18:00	27.7				11/11/2013	22:00	20				10/2/2014	17:00	13.6				11/5/2014	17:00	19.4				10/8/2014	17:00	26.6				10/11/2014	17:00	19.3
11/5/2013	18:00	20.5				10/8/2013	19:00	27.7				11/11/2013	23:00	20				10/2/2014	18:00	13.6				11/5/2014	18:00	19.6				10/8/2014	18:00	26.7				10/11/2014	18:00	19.3
11/5/2013	19:00	20.7				10/8/2013	20:00	27.7				12/11/2013	00:00	20				10/2/2014	19:00	13.6				11/5/2014	19:00	19.7				10/8/2014	19:00	26.8				10/11/2014	19:00	19.3
11/5/2013	20:00	20.8				10/8/2013	21:00	27.6				12/11/2013	01:00	20				10/2/2014	20:00	13.7				11/5/2014	20:00	19.8				10/8/2014	20:00	26.9				10/11/2014	20:00	19.3
11/5/2013	21:00	20.8				10/8/2013	22:00	27.6				12/11/2013	02:00	20				10/2/2014	21:00	13.7				11/5/2014	21:00	19.8				10/8/2014	21:00	26.9				10/11/2014	21:00	19.3
11/5/2013	22:00	20.8				10/8/2013	23:00	27.6				12/11/2013	03:00	20				10/2/2014	22:00	13.7				11/5/2014	22:00	19.7				10/8/2014	22:00	26.9				10/11/2014	22:00	19.3
11/5/2013	23:00	20.8				11/8/2013	00:00	27.6				12/11/2013	04:00	20				10/2/2014	23:00	13.8				11/5/2014	23:00	19.6				10/8/2014	23:00	26.9				10/11/2014	23:00	19.3
12/5/2013	00:00	20.7				11/8/2013	01:00	27.6				12/11/2013	05:00	20				11/2/2014	00:00	13.8				12/5/2014	00:00	19.6				11/8/2014	00:00	26.9				11/11/2014	00:00	19.3
12/5/2013	01:00	20.6				11/8/2013	02:00	27.5				12/11/2013	06:00	20				11/2/2014	01:00	13.8				12/5/2014	01:00	19.5				11/8/2014	01:00	26.9				11/11/2014	01:00	19.3
12/5/2013	02:00	20.5				11/8/2013	03:00	27.5				12/11/2013	07:00	20				11/2/2014	02:00	13.8				12/5/2014	02:00	19.5				11/8/2014	02:00	26.9				11/11/2014	02:00	19.4
12/5/2013	03:00	20.5				11/8/2013	04:00	27.5				12/11/2013	08:00	20				11/2/2014	03:00	13.8				12/5/2014	03:00	19.5				11/8/2014	03:00	26.8				11/11/2014	03:00	19.4
12/5/2013	04:00	20.4				11/8/2013	05:00	27.5				12/11/2013	09:00	20				11/2/2014	04:00	13.8				12/5/2014	04:00	19.6				11/8/2014	04:00	26.8				11/11/2014	04:00	19.4
12/5/2013	05:00	20.3				11/8/2013	06:00	27.4				12/11/2013	10:00	20				11/2/2014	05:00	13.7				12/5/2014	05:00	19.6				11/8/2014	05:00	26.8				11/11/2014	05:00	19.4
12/5/2013	06:00	20.3				11/8/2013	07:00	27.4				12/11/2013	11:00	20				11/2/2014	06:00	13.7				12/5/2014	06:00	19.6				11/8/2014	06:00	26.7				11/11/2014	06:00	19.4
12/5/2013	07:00	20.3				11/8/2013	08:00	27.3				12/11/2013	12:00	20				11/2/2014	07:00	13.7				12/5/2014	07:00	19.6				11/8/2014	07:00	26.7				11/11/2014	07:00	19.3
12/5/2013	08:00	20.3				11/8/2013	09:00	27.3				12/11/2013	13:00	20				11/2/2014	08:00	13.7				12/5/2014	08:00	19.6				11/8/2014	08:00	26.7				11/11/2014	08:00	19.3
12/5/2013	09:00	20.3				11/8/2013	10:00	27.3				12/11/2013	14:00	20				11/2/2014	09:00	13.7				12/5/2014	09:00	19.6				11/8/2014	09:00	26.7				11/11/2014	09:00	19.3
12/5/2013	10:00	20.3				11/8/2013	11:00	27.4				12/11/2013	15:00	20				11/2/2014	10:00	13.7				12/5/2014	10:00	19.5				11/8/2014	10:00	26.7				11/11/2014	10:00	19.3
12/5/2013	11:00	20.3				11/8/2013	12:00	27.4				12/11/2013	16:00	20				11/2/2014	11:00	13.7				12/5/2014	11:00	19.4				11/8/2014	11:00	26.7				11/11/2014	11:00	19.3
12/5/2013	12:00	20.3				11/8/2013	13:00	27.4				12/11/2013	17:00	20				11/2/2014	12:00	13.8				12/5/2014	12:00	19.4				11/8/2014	12:00	26.7				11/11/2014	12:00	19.3
12/5/2013	13:00	20.3				11/8/2013	14:00	27.4				12/11/2013	18:00	20				11/2/2014	13:00	13.8				12/5/2014	13:00	19.3				11/8/2014	13:00	26.7				11/11/2014	13:00	19.3
12/5/2013	14:00	20.4				11/8/2013	15:00	27.4				12/11/2013	19:00	20				11/2/2014	14:00	13.8				12/5/2014	14:00	19.3				11/8/2014	14:00	26.7				11/11/2014	14:00	19.3
12/5/2013	15:00	20.4				11/8/2013	16:00	27.4				12/11/2013	20:00	20				11/2/2014	15:00	13.8				12/5/2014	15:00	19.5				11/8/2014	15:00	26.7				11/11/2014	15:00	19.3
12/5/2013	16:00	20.4				11/8/2013	17:00	27.3				12/11/2013	21:00	20				11/2/2014	16:00	13.8				12/5/2014	16:00	19.8				11/8/2014	16:00	26.7				11/11/2014	16:00	19.3
12/5/2013	17:00	20.4				11/8/2013	18:00	27.3				12/11/2013	22:00	20				11/2/2014	17:00	13.8				12/5/2014	17:00	20				11/8/2014	17:00	26.9				11/11/2014	17:00	19.4
12/5/2013	18:00	20.5				11/8/2013	19:00	27.3				12/11/2013	23:00	20				11/2/2014	18:00	13.8				12/5/2014	18:00	20.2				11/8/2014	18:00	27				11/11/2014	18:00	19.4
12/5/2013	19:00	20.5				11/8/2013	20:00	27.2				13/11/2013	00:00	20				11/2/2014	19:00	13.8				12/5/2014	19:00	20.2				11/8/2014	19:00	27.1				11/11/2014	19:00	19.4
12/5/2013	20:00	20.5				11/8/2013	21:00	27.2				13/11/2013	01:00	20				11/2/2014	20:00	13.8				12/5/2014	20:00	20.3				11/8/2014	20:00	27.2				11/11/2014	20:00	19.4
12/5/2013	21:00	20.5				11/8/2013	22:00	27.2				13/11/2013	02:00	20				11/2/2014	21:00	13.8				12/5/2014	21:00	20.3				11/8/2014	21:00	27.2				11/11/2014	21:00	19.3
12/5/2013	22:00	20.5				11/8/2013	23:00	27.2				13/11/2013	03:00	20				11/2/2014	22:00	13.8				12/5/2014	22:00	20.3				11/8/2014	22:00	27.2				11/11/2014	22:00	19.3
12/5/2013	23:00	20.4				12/8/2013	00:00	27.2				13/11/2013	04:00	19				11/2/2014	23:00	13.9				12/5/2014	23:00	20.2				11/8/2014	23:00	27.2				11/11/2014	23:00	19.3
13/5/2013	00:00	20.4				12/8/2013	01:00	27.2				13/11/2013	05:00	19				12/2/2014	00:00	13.9				13/5/2014	00:00	20.1				12/8/2014	00:00	27.2				12/11/2014	00:00	19.3
13/5/2013	01:00	20.3				12/8/2013	02:00	27.2				13/11/2013	06:00	19				12/2/2014	01:00	13.9				13/5/2014	01:00	19.9				12/8/2014	01:00	27.2				12/11/2014	01:00	19.3
13/5/2013	02:00	20.2				12/8/2013	03:00	27.2				13/11/2013	07:00	19				12/2/2014	02:00	13.9				13/5/2014	02:00	19.7				12/8/2014	02:00	27.2				12/11/2014	02:00	19.3
13/5/2013	03:00	20				12/8/2013	04:00	27.2				13/11/2013	08:00	19				12/2/2014	03:00	13.9				13/5/2014	03:00	19.6				12/8/2014	03:00	27.2				12/11/2014	03:00	19.3
13/5/2013	04:00	19.9				12/8/2013	05:00	27.2				13/11/2013	09:00	19				12/2/2014	04:00	13.9				13/5/2014	04:00	19.6				12/8/2014	04:00	27.1				12/11/2014	04:00	19.4
13/5/2013	05:00	19.7				12/8/2013	06:00	27.2				13/11/2013	10:00	20				12/2/2014	05:00	13.8				13/5/2014	05:00	19.6				12/8/2014	05:00	27.1				12/11/2014	05:00	19.4
13/5/2013	06:00	19.7				12/8/2013	07:00	27.1				13/11/2013	11:00	20				12/2/2014	06:00	13.7				13/5/2014	06:00	19.6				12/8/2014	06:00	27.1				12/11/2014	06:00	19.4
13/5/2013	07:00	19.7				12/8/2013	08:00	27.1				13/11/2013	12:00	20				12/2/2014	07:00	13.7				13/5/2014	07:00	19.6				12/8/2014	07:00	27				12/11/2014	07:00	19.4
13/5/2013	08:00	19.6				12/8/2013	09:00	27				13/11/2013	13:00	20				12/2/2014	08:00	13.6				13/5/2014	08:00	19.6				12/8/2014	08:00	27				12/11/2014	08:00	19.4
13/5/2013	09:00	19.7				12/8/2013	10:00	27				13/11/2013	14:00	20				12/2/2014	09:00	13.7				13/5/2014	09:00	19.5				12/8/2014	09:00	27				12/11/2014	09:00	19.4
13/5/2013	10:00	19.8				12/8/2013	11:00	27				13/11/2013	15:00	19				12/2/2014	10:00	13.7				13/5/2014	10:00	19.4				12/8/2014	10:00	27				12/11/2014	10:00	19.4
13/5/2013	11:00	19.8				12/8/2013	12:00	27.1				13/11/2013	16:00	19				12/2/2014	11:00	13.8				13/5/2014	11:00	19.4				12/8/2014	11:00	27				12/11/2014	11:00	19.3
13/5/2013	12:00	19.8				12/8/2013	13:00	27.2				13/11/2013	17:00	19				12/2/2014	12:00	13.8				13/5/2014	12:00	19.4				12/8/2014	12:00	27				12/11/2014	12:00	19.3
13/5/2013	13:00	19.8				12/8/2013	14:00	27.2				13/11/2013	18:00	19				12/2/2014	13:00	13.9				13/5/2014	13:00	19.4				12/8/2014	13:00	27				12/11/2014	13:00	19.3
13/5/2013	14:00	19.8				12/8/2013	15:00	27.3				13/11/2013	19:00	19				12/2/2014	14:00	13.9				13/5/2014	14:00	19.4				12/8/2014	14:00	27				12/11/2014	14:00	19.3
13/5/2013	15:00	19.8				12/8/2013	16:00	27.3				13/11/2013	20:00	19				12/2/2014	15:00	13.9				13/5/2014	15:00	19.4				12/8/2014	15:00	27				12/11/2014	15:00	19.3
13/5/2013	16:00	19.7				12/8/2013	17:00	27.3				13/11/2013	21:00	20				12/2/2014	16:00	13.9				13/5/2014	16:00	19.5				12/8/2014	16:00	27.1				12/11/2014	16:00	19.3
13/5/2013	17:00	19.6				12/8/2013	18:00	27.4				13/11/2013	22:00	20				12/2/2014	17:00	13.9				13/5/2014	17:00	19.6				12/8/2014	17:00	27.1				12/11/2014	17:00	19.4
13/5/2013	18:00	19.6				12/8/2013	19:00	27.4				13/11/2013	23:00	20				12/2/2014	18:00	13.9				13/5/2014	18:00	19.7				12/8/2014	18:00	27.3				12/11/2014	18:00	19.3
13/5/2013	19:00	19.5				12/8/2013	20:00	27.5				14/11/2013	00:00	20				12/2/2014	19:00	13.9				13/5/2014	19:00	19.7				12/8/2014	19:00	27.4				12/11/2014	19:00	19.4
13/5/2013	20:00	19.4				12/8/2013	21:00	27.5				14/11/2013	01:00	20				12/2/2014	20:00	13.9				13/5/2014	20:00	19.7				12/8/2014	20:00	27.4				12/11/2014	20:00	19.4
13/5/2013	21:00	19.3				12/8/2013	22:00	27.5				14/11/2013	02:00	20				12/2/2014	21:00	13.9				13/5/2014	21:00	19.7				12/8/2014	21:00	27.5				12/11/2014	21:00	19.3
13/5/2013	22:00	19.3				12/8/2013	23:00	27.5				14/11/2013	03:00	20				12/2/2014	22:00	13.9				13/5/2014	22:00	19.7				12/8/2014	22:00	27.5				12/11/2014	22:00	19.3
13/5/2013	23:00	19.2				13/8/2013	00:00	27.5				14/11/2013	04:00	20				12/2/2014	23:00	13.9				13/5/2014	23:00	19.7				12/8/2014	23:00	27.5				12/11/2014	23:00	19.3
14/5/2013	00:00	19.3				13/8/2013	01:00	27.4				14/11/2013	05:00	19				13/2/2014	00:00	13.9				14/5/2014	00:00	19.6				13/8/2014	00:00	27.5				13/11/2014	00:00	19.4
14/5/2013	01:00	19.2				13/8/2013	02:00	27.4				14/11/2013	06:00	19				13/2/2014	01:00	14				14/5/2014	01:00	19.6				13/8/2014	01:00	27.4				13/11/2014	01:00	19.3
14/5/2013	02:00	19.2				13/8/2013	03:00	27.4				14/11/2013	07:00	19				13/2/2014	02:00	14				14/5/2014	02:00	19.5				13/8/2014	02:00	27.4				13/11/2014	02:00	19.4
14/5/2013	03:00	19.1				13/8/2013	04:00	27.4				14/11/2013	08:00	19				13/2/2014	03:00	14				14/5/2014	03:00	19.5				13/8/2014	03:00	27.4				13/11/2014	03:00	19.3
14/5/2013	04:00	19.1				13/8/2013	05:00	27.4				14/11/2013	09:00	19				13/2/2014	04:00	13.9				14/5/2014	04:00	19.4				13/8/2014	04:00	27.4				13/11/2014	04:00	19.4
14/5/2013	05:00	19				13/8/2013	06:00	27.4				14/11/2013	10:00	19				13/2/2014	05:00	13.8				14/5/2014	05:00	19.4				13/8/2014	05:00	27.4				13/11/2014	05:00	19.4
14/5/2013	06:00	18.9				13/8/2013	07:00	27.4				14/11/2013	11:00	19				13/2/2014	06:00	13.7				14/5/2014	06:00	19.3				13/8/2014	06:00	27.3				13/11/2014	06:00	19.4
14/5/2013	07:00	18.7				13/8/2013	08:00	27.3				14/11/2013	12:00	19				13/2/2014	07:00	13.6				14/5/2014	07:00	19.3				13/8/2014	07:00	27.3				13/11/2014	07:00	19.3
14/5/2013	08:00	18.7				13/8/2013	09:00	27.3				14/11/2013	13:00	20				13/2/2014	08:00	13.6				14/5/2014	08:00	19.3				13/8/2014	08:00	27.3				13/11/2014	08:00	19.3
14/5/2013	09:00	18.8				13/8/2013	10:00	27.3				14/11/2013	14:00	20				13/2/2014	09:00	13.6				14/5/2014	09:00	19.3				13/8/2014	09:00	27.3				13/11/2014	09:00	19.3
14/5/2013	10:00	18.9				13/8/2013	11:00	27.4				14/11/2013	15:00	20				13/2/2014	10:00	13.7				14/5/2014	10:00	19.3				13/8/2014	10:00	27.3				13/11/2014	10:00	19.2
14/5/2013	11:00	18.9				13/8/2013	12:00	27.4				14/11/2013	16:00	19				13/2/2014	11:00	13.7				14/5/2014	11:00	19.3				13/8/2014	11:00	27.3				13/11/2014	11:00	19.2
14/5/2013	12:00	19				13/8/2013	13:00	27.5				14/11/2013	17:00	19				13/2/2014	12:00	13.7				14/5/2014	12:00	19.3				13/8/2014	12:00	27.4				13/11/2014	12:00	19.2
14/5/2013	13:00	18.9				13/8/2013	14:00	27.5				14/11/2013	18:00	19				13/2/2014	13:00	13.8				14/5/2014	13:00	19.2				13/8/2014	13:00	27.4				13/11/2014	13:00	19.2
14/5/2013	14:00	18.7				13/8/2013	15:00	27.6				14/11/2013	19:00	19				13/2/2014	14:00	13.8				14/5/2014	14:00	19.2				13/8/2014	14:00	27.4				13/11/2014	14:00	19.2
14/5/2013	15:00	18.2				13/8/2013	16:00	27.6				14/11/2013	20:00	19				13/2/2014	15:00	13.9				14/5/2014	15:00	19.2				13/8/2014	15:00	27.4				13/11/2014	15:00	19.3
14/5/2013	16:00	18.1				13/8/2013	17:00	27.7				14/11/2013	21:00	19				13/2/2014	16:00	13.9				14/5/2014	16:00	19.1				13/8/2014	16:00	27.4				13/11/2014	16:00	19.3
14/5/2013	17:00	18				13/8/2013	18:00	27.7				14/11/2013	22:00	20				13/2/2014	17:00	13.9				14/5/2014	17:00	19.1				13/8/2014	17:00	27.4				13/11/2014	17:00	19.3
14/5/2013	18:00	18				13/8/2013	19:00	27.7				14/11/2013	23:00	20				13/2/2014	18:00	13.9				14/5/2014	18:00	19				13/8/2014	18:00	27.5				13/11/2014	18:00	19.3
14/5/2013	19:00	18				13/8/2013	20:00	27.7				15/11/2013	00:00	20				13/2/2014	19:00	13.9				14/5/2014	19:00	19				13/8/2014	19:00	27.7				13/11/2014	19:00	19.3
14/5/2013	20:00	18.1				13/8/2013	21:00	27.8				15/11/2013	01:00	20				13/2/2014	20:00	13.9				14/5/2014	20:00	18.9				13/8/2014	20:00	27.8				13/11/2014	20:00	19.3
14/5/2013	21:00	18.2				13/8/2013	22:00	27.8				15/11/2013	02:00	20				13/2/2014	21:00	13.9				14/5/2014	21:00	18.8				13/8/2014	21:00	27.8				13/11/2014	21:00	19.3
14/5/2013	22:00	18.4				13/8/2013	23:00	27.8				15/11/2013	03:00	20				13/2/2014	22:00	13.9				14/5/2014	22:00	18.8				13/8/2014	22:00	27.9				13/11/2014	22:00	19.3
14/5/2013	23:00	18.4				14/8/2013	00:00	27.8				15/11/2013	04:00	19				13/2/2014	23:00	13.9				14/5/2014	23:00	18.7				13/8/2014	23:00	27.9				13/11/2014	23:00	19.2
15/5/2013	00:00	18.5				14/8/2013	01:00	27.8				15/11/2013	05:00	19				14/2/2014	00:00	13.9				15/5/2014	00:00	18.7				14/8/2014	00:00	28				14/11/2014	00:00	19.2
15/5/2013	01:00	18.5				14/8/2013	02:00	27.7				15/11/2013	06:00	19				14/2/2014	01:00	14				15/5/2014	01:00	18.7				14/8/2014	01:00	27.9				14/11/2014	01:00	19.2
15/5/2013	02:00	18.5				14/8/2013	03:00	27.7				15/11/2013	07:00	19				14/2/2014	02:00	14				15/5/2014	02:00	18.7				14/8/2014	02:00	27.9				14/11/2014	02:00	19.2
15/5/2013	03:00	18.6				14/8/2013	04:00	27.7				15/11/2013	08:00	19				14/2/2014	03:00	14				15/5/2014	03:00	18.7				14/8/2014	03:00	27.9				14/11/2014	03:00	19.1
15/5/2013	04:00	18.5				14/8/2013	05:00	27.6				15/11/2013	09:00	19				14/2/2014	04:00	13.9				15/5/2014	04:00	18.6				14/8/2014	04:00	27.8				14/11/2014	04:00	19.2
15/5/2013	05:00	18.5				14/8/2013	06:00	27.6				15/11/2013	10:00	19				14/2/2014	05:00	13.9				15/5/2014	05:00	18.5				14/8/2014	05:00	27.8				14/11/2014	05:00	19.1
15/5/2013	06:00	18.5				14/8/2013	07:00	27.6				15/11/2013	11:00	19				14/2/2014	06:00	13.8				15/5/2014	06:00	18.5				14/8/2014	06:00	27.8				14/11/2014	06:00	19.2
15/5/2013	07:00	18.4				14/8/2013	08:00	27.5				15/11/2013	12:00	19				14/2/2014	07:00	13.7				15/5/2014	07:00	18.4				14/8/2014	07:00	27.8				14/11/2014	07:00	19.1
15/5/2013	08:00	18.4				14/8/2013	09:00	27.5				15/11/2013	13:00	19				14/2/2014	08:00	13.7				15/5/2014	08:00	18.5				14/8/2014	08:00	27.8				14/11/2014	08:00	19.2
15/5/2013	09:00	18.3				14/8/2013	10:00	27.5				15/11/2013	14:00	19				14/2/2014	09:00	13.7				15/5/2014	09:00	18.5				14/8/2014	09:00	27.9				14/11/2014	09:00	19.1
15/5/2013	10:00	18.3				14/8/2013	11:00	27.6				15/11/2013	15:00	19				14/2/2014	10:00	13.8				15/5/2014	10:00	18.6				14/8/2014	10:00	27.9				14/11/2014	10:00	19.2
15/5/2013	11:00	18.2				14/8/2013	12:00	27.6				15/11/2013	16:00	19				14/2/2014	11:00	13.8				15/5/2014	11:00	18.6				14/8/2014	11:00	27.9				14/11/2014	11:00	19.1
15/5/2013	12:00	18.2				14/8/2013	13:00	27.7				15/11/2013	17:00	19				14/2/2014	12:00	13.9				15/5/2014	12:00	18.6				14/8/2014	12:00	27.9				14/11/2014	12:00	19.2
15/5/2013	13:00	18.4				14/8/2013	14:00	27.8				15/11/2013	18:00	19				14/2/2014	13:00	13.9				15/5/2014	13:00	18.6				14/8/2014	13:00	28				14/11/2014	13:00	19.2
15/5/2013	14:00	18.6				14/8/2013	15:00	27.9				15/11/2013	19:00	19				14/2/2014	14:00	13.9				15/5/2014	14:00	18.6				14/8/2014	14:00	28				14/11/2014	14:00	19.2
15/5/2013	15:00	18.7				14/8/2013	16:00	27.9				15/11/2013	20:00	19				14/2/2014	15:00	13.9				15/5/2014	15:00	18.6				14/8/2014	15:00	28				14/11/2014	15:00	19.2
15/5/2013	16:00	18.8				14/8/2013	17:00	27.9				15/11/2013	21:00	19				14/2/2014	16:00	14				15/5/2014	16:00	18.6				14/8/2014	16:00	28				14/11/2014	16:00	19.2
15/5/2013	17:00	18.9				14/8/2013	18:00	27.9				15/11/2013	22:00	19				14/2/2014	17:00	14				15/5/2014	17:00	18.6				14/8/2014	17:00	28				14/11/2014	17:00	19.3
15/5/2013	18:00	18.9				14/8/2013	19:00	27.9				15/11/2013	23:00	19				14/2/2014	18:00	14				15/5/2014	18:00	18.6				14/8/2014	18:00	28.1				14/11/2014	18:00	19.3
15/5/2013	19:00	19				14/8/2013	20:00	27.9				16/11/2013	00:00	19				14/2/2014	19:00	13.9				15/5/2014	19:00	18.5				14/8/2014	19:00	28.2				14/11/2014	19:00	19.3
15/5/2013	20:00	19				14/8/2013	21:00	27.9				16/11/2013	01:00	19				14/2/2014	20:00	13.9				15/5/2014	20:00	18.4				14/8/2014	20:00	28.3				14/11/2014	20:00	19.2
15/5/2013	21:00	19.1				14/8/2013	22:00	27.9				16/11/2013	02:00	19				14/2/2014	21:00	13.8				15/5/2014	21:00	18.3				14/8/2014	21:00	28.3				14/11/2014	21:00	19.2
15/5/2013	22:00	19.1				14/8/2013	23:00	27.9				16/11/2013	03:00	19				14/2/2014	22:00	13.8				15/5/2014	22:00	18.2				14/8/2014	22:00	28.3				14/11/2014	22:00	19.2
15/5/2013	23:00	19.2				15/8/2013	00:00	27.9				16/11/2013	04:00	19				14/2/2014	23:00	13.8				15/5/2014	23:00	18.1				14/8/2014	23:00	28.2				14/11/2014	23:00	19.2
16/5/2013	00:00	19.2				15/8/2013	01:00	27.8				16/11/2013	05:00	19				15/2/2014	00:00	13.8				16/5/2014	00:00	18				15/8/2014	00:00	28.2				15/11/2014	00:00	19.2
16/5/2013	01:00	19.1				15/8/2013	02:00	27.8				16/11/2013	06:00	19				15/2/2014	01:00	13.9				16/5/2014	01:00	18				15/8/2014	01:00	28.1				15/11/2014	01:00	19.2
16/5/2013	02:00	19.1				15/8/2013	03:00	27.7				16/11/2013	07:00	19				15/2/2014	02:00	13.9				16/5/2014	02:00	17.9				15/8/2014	02:00	28				15/11/2014	02:00	19.2
16/5/2013	03:00	19				15/8/2013	04:00	27.6				16/11/2013	08:00	19				15/2/2014	03:00	13.9				16/5/2014	03:00	17.8				15/8/2014	03:00	27.9				15/11/2014	03:00	19.2
16/5/2013	04:00	19				15/8/2013	05:00	27.6				16/11/2013	09:00	19				15/2/2014	04:00	13.9				16/5/2014	04:00	17.8				15/8/2014	04:00	27.8				15/11/2014	04:00	19.1
16/5/2013	05:00	19				15/8/2013	06:00	27.6				16/11/2013	10:00	19				15/2/2014	05:00	13.9				16/5/2014	05:00	17.7				15/8/2014	05:00	27.8				15/11/2014	05:00	19.1
16/5/2013	06:00	19				15/8/2013	07:00	27.6				16/11/2013	11:00	19				15/2/2014	06:00	13.8				16/5/2014	06:00	17.6				15/8/2014	06:00	27.7				15/11/2014	06:00	19.1
16/5/2013	07:00	19				15/8/2013	08:00	27.5				16/11/2013	12:00	19.7				15/2/2014	07:00	13.8				16/5/2014	07:00	17.6				15/8/2014	07:00	27.7				15/11/2014	07:00	19.1
16/5/2013	08:00	19				15/8/2013	09:00	27.5				16/11/2013	13:00	19.7				15/2/2014	08:00	13.7				16/5/2014	08:00	17.6				15/8/2014	08:00	27.7				15/11/2014	08:00	19.1
16/5/2013	09:00	19.1				15/8/2013	10:00	27.5				16/11/2013	14:00	19.8				15/2/2014	09:00	13.6				16/5/2014	09:00	17.6				15/8/2014	09:00	27.6				15/11/2014	09:00	19.1
16/5/2013	10:00	19.1				15/8/2013	11:00	27.5				16/11/2013	15:00	19.8				15/2/2014	10:00	13.6				16/5/2014	10:00	17.7				15/8/2014	10:00	27.6				15/11/2014	10:00	19.1
16/5/2013	11:00	19.1				15/8/2013	12:00	27.5				16/11/2013	16:00	19.7				15/2/2014	11:00	13.6				16/5/2014	11:00	17.7				15/8/2014	11:00	27.6				15/11/2014	11:00	19.1
16/5/2013	12:00	19.2				15/8/2013	13:00	27.4				16/11/2013	17:00	19.5				15/2/2014	12:00	13.7				16/5/2014	12:00	17.7				15/8/2014	12:00	27.6				15/11/2014	12:00	19.1
16/5/2013	13:00	19.2				15/8/2013	14:00	27.4				16/11/2013	18:00	19.5				15/2/2014	13:00	13.8				16/5/2014	13:00	17.7				15/8/2014	13:00	27.6				15/11/2014	13:00	19.1
16/5/2013	14:00	19.1				15/8/2013	15:00	27.4				16/11/2013	19:00	19.4				15/2/2014	14:00	13.8				16/5/2014	14:00	17.7				15/8/2014	14:00	27.6				15/11/2014	14:00	19.2
16/5/2013	15:00	19.2				15/8/2013	16:00	27.4				16/11/2013	20:00	19.4				15/2/2014	15:00	13.8				16/5/2014	15:00	17.7				15/8/2014	15:00	27.6				15/11/2014	15:00	19.2
16/5/2013	16:00	19.2				15/8/2013	17:00	27.4				16/11/2013	21:00	19.4				15/2/2014	16:00	13.9				16/5/2014	16:00	17.6				15/8/2014	16:00	27.7				15/11/2014	16:00	19.2
16/5/2013	17:00	19.2				15/8/2013	18:00	27.3				16/11/2013	22:00	19.4				15/2/2014	17:00	13.9				16/5/2014	17:00	17.6				15/8/2014	17:00	27.7				15/11/2014	17:00	19.2
16/5/2013	18:00	19.1				15/8/2013	19:00	27.3				16/11/2013	23:00	19.5				15/2/2014	18:00	13.9				16/5/2014	18:00	17.6				15/8/2014	18:00	27.7				15/11/2014	18:00	19.2
16/5/2013	19:00	19.1				15/8/2013	20:00	27.2				17/11/2013	00:00	19.6				15/2/2014	19:00	13.9				16/5/2014	19:00	17.6				15/8/2014	19:00	27.7				15/11/2014	19:00	19.2
16/5/2013	20:00	19				15/8/2013	21:00	27.2				17/11/2013	01:00	19.6				15/2/2014	20:00	13.9				16/5/2014	20:00	17.7				15/8/2014	20:00	27.7				15/11/2014	20:00	19.3
16/5/2013	21:00	19.1				15/8/2013	22:00	27				17/11/2013	02:00	19.7				15/2/2014	21:00	13.9				16/5/2014	21:00	17.8				15/8/2014	21:00	27.6				15/11/2014	21:00	19.3
16/5/2013	22:00	19.1				15/8/2013	23:00	27				17/11/2013	03:00	19.7				15/2/2014	22:00	13.9				16/5/2014	22:00	17.8				15/8/2014	22:00	27.6				15/11/2014	22:00	19.3
16/5/2013	23:00	19.1				16/8/2013	00:00	26.9				17/11/2013	04:00	19.7				15/2/2014	23:00	13.9				16/5/2014	23:00	17.8				15/8/2014	23:00	27.5				15/11/2014	23:00	19.3
17/5/2013	00:00	19.1				16/8/2013	01:00	26.9				17/11/2013	05:00	19.7				16/2/2014	00:00	13.9				17/5/2014	00:00	17.8				16/8/2014	00:00	27.5				16/11/2014	00:00	19.3
17/5/2013	01:00	19.1				16/8/2013	02:00	26.9				17/11/2013	06:00	19.5				16/2/2014	01:00	13.9				17/5/2014	01:00	17.8				16/8/2014	01:00	27.4				16/11/2014	01:00	19.3
17/5/2013	02:00	19				16/8/2013	03:00	26.8				17/11/2013	07:00	19.5				16/2/2014	02:00	13.9				17/5/2014	02:00	17.8				16/8/2014	02:00	27.3				16/11/2014	02:00	19.3
17/5/2013	03:00	18.9				16/8/2013	04:00	26.8				17/11/2013	08:00	19.4				16/2/2014	03:00	14				17/5/2014	03:00	17.8				16/8/2014	03:00	27.3				16/11/2014	03:00	19.2
17/5/2013	04:00	18.8				16/8/2013	05:00	26.8				17/11/2013	09:00	19.4				16/2/2014	04:00	14				17/5/2014	04:00	17.7				16/8/2014	04:00	27.3				16/11/2014	04:00	19.2
17/5/2013	05:00	18.6				16/8/2013	06:00	26.8				17/11/2013	10:00	19.4				16/2/2014	05:00	14				17/5/2014	05:00	17.7				16/8/2014	05:00	27.2				16/11/2014	05:00	19.1
17/5/2013	06:00	18.4				16/8/2013	07:00	26.8				17/11/2013	11:00	19.5				16/2/2014	06:00	13.9				17/5/2014	06:00	17.7				16/8/2014	06:00	27.2				16/11/2014	06:00	19.1
17/5/2013	07:00	18.4				16/8/2013	08:00	26.8				17/11/2013	12:00	19.6				16/2/2014	07:00	13.9				17/5/2014	07:00	17.6				16/8/2014	07:00	27.2				16/11/2014	07:00	19.1
17/5/2013	08:00	18.4				16/8/2013	09:00	26.7				17/11/2013	13:00	19.7				16/2/2014	08:00	13.8				17/5/2014	08:00	17.5				16/8/2014	08:00	27.2				16/11/2014	08:00	19.2
17/5/2013	09:00	18.3				16/8/2013	10:00	26.7				17/11/2013	14:00	19.8				16/2/2014	09:00	13.8				17/5/2014	09:00	17.6				16/8/2014	09:00	27.2				16/11/2014	09:00	19.2
17/5/2013	10:00	18.6				16/8/2013	11:00	26.7				17/11/2013	15:00	19.8				16/2/2014	10:00	13.8				17/5/2014	10:00	17.6				16/8/2014	10:00	27.3				16/11/2014	10:00	19.2
17/5/2013	11:00	18.8				16/8/2013	12:00	26.7				17/11/2013	16:00	19.8				16/2/2014	11:00	13.8				17/5/2014	11:00	17.6				16/8/2014	11:00	27.3				16/11/2014	11:00	19.2
17/5/2013	12:00	18.8				16/8/2013	13:00	26.8				17/11/2013	17:00	19.8				16/2/2014	12:00	13.9				17/5/2014	12:00	17.6				16/8/2014	12:00	27.3				16/11/2014	12:00	19.2
17/5/2013	13:00	18.9				16/8/2013	14:00	26.9				17/11/2013	18:00	19.8				16/2/2014	13:00	13.9				17/5/2014	13:00	17.6				16/8/2014	13:00	27.4				16/11/2014	13:00	19.2
17/5/2013	14:00	19.1				16/8/2013	15:00	27				17/11/2013	19:00	19.7				16/2/2014	14:00	14				17/5/2014	14:00	17.6				16/8/2014	14:00	27.4				16/11/2014	14:00	19.3
17/5/2013	15:00	19.3				16/8/2013	16:00	27				17/11/2013	20:00	19.6				16/2/2014	15:00	14				17/5/2014	15:00	17.6				16/8/2014	15:00	27.4				16/11/2014	15:00	19.3
17/5/2013	16:00	19.3				16/8/2013	17:00	27				17/11/2013	21:00	19.6				16/2/2014	16:00	14				17/5/2014	16:00	17.6				16/8/2014	16:00	27.4				16/11/2014	16:00	19.3
17/5/2013	17:00	19.3				16/8/2013	18:00	27				17/11/2013	22:00	19.6				16/2/2014	17:00	14				17/5/2014	17:00	17.6				16/8/2014	17:00	27.4				16/11/2014	17:00	19.3
17/5/2013	18:00	19.4				16/8/2013	19:00	27				17/11/2013	23:00	19.6				16/2/2014	18:00	14				17/5/2014	18:00	17.6				16/8/2014	18:00	27.5				16/11/2014	18:00	19.3
17/5/2013	19:00	19.3				16/8/2013	20:00	27				18/11/2013	00:00	19.6				16/2/2014	19:00	14				17/5/2014	19:00	17.6				16/8/2014	19:00	27.4				16/11/2014	19:00	19.3
17/5/2013	20:00	19.5				16/8/2013	21:00	26.9				18/11/2013	01:00	19.7				16/2/2014	20:00	14				17/5/2014	20:00	17.6				16/8/2014	20:00	27.4				16/11/2014	20:00	19.3
17/5/2013	21:00	19.4				16/8/2013	22:00	26.8				18/11/2013	02:00	19.7				16/2/2014	21:00	14				17/5/2014	21:00	17.7				16/8/2014	21:00	27.3				16/11/2014	21:00	19.4
17/5/2013	22:00	19.6				16/8/2013	23:00	26.8				18/11/2013	03:00	19.7				16/2/2014	22:00	14				17/5/2014	22:00	17.7				16/8/2014	22:00	27.2				16/11/2014	22:00	19.4
17/5/2013	23:00	19.6				17/8/2013	00:00	26.7				18/11/2013	04:00	19.7				16/2/2014	23:00	14				17/5/2014	23:00	17.7				16/8/2014	23:00	27.2				16/11/2014	23:00	19.3
18/5/2013	00:00	19.6				17/8/2013	01:00	26.7				18/11/2013	05:00	19.6				17/2/2014	00:00	14				18/5/2014	00:00	17.6				17/8/2014	00:00	27.1				17/11/2014	00:00	19.2
18/5/2013	01:00	19.6				17/8/2013	02:00	26.6				18/11/2013	06:00	19.6				17/2/2014	01:00	14.1				18/5/2014	01:00	17.6				17/8/2014	01:00	27.1				17/11/2014	01:00	19.2
18/5/2013	02:00	19.7				17/8/2013	03:00	26.6				18/11/2013	07:00	19.5				17/2/2014	02:00	14.1				18/5/2014	02:00	17.6				17/8/2014	02:00	27.1				17/11/2014	02:00	19.3
18/5/2013	03:00	19.7				17/8/2013	04:00	26.6				18/11/2013	08:00	19.3				17/2/2014	03:00	14.1				18/5/2014	03:00	17.6				17/8/2014	03:00	27.1				17/11/2014	03:00	19.1
18/5/2013	04:00	19.6				17/8/2013	05:00	26.6				18/11/2013	09:00	19.3				17/2/2014	04:00	14.1				18/5/2014	04:00	17.6				17/8/2014	04:00	27.1				17/11/2014	04:00	19
18/5/2013	05:00	19.6				17/8/2013	06:00	26.6				18/11/2013	10:00	19.3				17/2/2014	05:00	14.1				18/5/2014	05:00	17.6				17/8/2014	05:00	27				17/11/2014	05:00	19
18/5/2013	06:00	19.5				17/8/2013	07:00	26.6				18/11/2013	11:00	19.3				17/2/2014	06:00	14.1				18/5/2014	06:00	17.6				17/8/2014	06:00	27				17/11/2014	06:00	19
18/5/2013	07:00	19.4				17/8/2013	08:00	26.6				18/11/2013	12:00	19.4				17/2/2014	07:00	14.1				18/5/2014	07:00	17.5				17/8/2014	07:00	27				17/11/2014	07:00	19
18/5/2013	08:00	19.3				17/8/2013	09:00	26.6				18/11/2013	13:00	19.5				17/2/2014	08:00	14				18/5/2014	08:00	17.5				17/8/2014	08:00	26.9				17/11/2014	08:00	19
18/5/2013	09:00	19.2				17/8/2013	10:00	26.5				18/11/2013	14:00	19.5				17/2/2014	09:00	14				18/5/2014	09:00	17.5				17/8/2014	09:00	26.9				17/11/2014	09:00	19
18/5/2013	10:00	19.4				17/8/2013	11:00	26.5				18/11/2013	15:00	19.6				17/2/2014	10:00	14.1				18/5/2014	10:00	17.6				17/8/2014	10:00	26.9				17/11/2014	10:00	19
18/5/2013	11:00	19.3				17/8/2013	12:00	26.5				18/11/2013	16:00	19.6				17/2/2014	11:00	14.1				18/5/2014	11:00	17.6				17/8/2014	11:00	26.9				17/11/2014	11:00	19.1
18/5/2013	12:00	19.4				17/8/2013	13:00	26.5				18/11/2013	17:00	19.6				17/2/2014	12:00	14.1				18/5/2014	12:00	17.6				17/8/2014	12:00	27				17/11/2014	12:00	19.1
18/5/2013	13:00	19.4				17/8/2013	14:00	26.6				18/11/2013	18:00	19.5				17/2/2014	13:00	14.2				18/5/2014	13:00	17.7				17/8/2014	13:00	27				17/11/2014	13:00	19.1
18/5/2013	14:00	19.4				17/8/2013	15:00	26.7				18/11/2013	19:00	19.4				17/2/2014	14:00	14.2				18/5/2014	14:00	17.7				17/8/2014	14:00	27.1				17/11/2014	14:00	19.1
18/5/2013	15:00	19.5				17/8/2013	16:00	26.9				18/11/2013	20:00	19.4				17/2/2014	15:00	14.2				18/5/2014	15:00	17.7				17/8/2014	15:00	27.1				17/11/2014	15:00	19.1
18/5/2013	16:00	19.6				17/8/2013	17:00	27				18/11/2013	21:00	19.5				17/2/2014	16:00	14.3				18/5/2014	16:00	17.8				17/8/2014	16:00	27.1				17/11/2014	16:00	19.1
18/5/2013	17:00	19.8				17/8/2013	18:00	27.1				18/11/2013	22:00	19.5				17/2/2014	17:00	14.3				18/5/2014	17:00	17.8				17/8/2014	17:00	27.1				17/11/2014	17:00	19.1
18/5/2013	18:00	19.9				17/8/2013	19:00	27.2				18/11/2013	23:00	19.5				17/2/2014	18:00	14.3				18/5/2014	18:00	18				17/8/2014	18:00	27.1				17/11/2014	18:00	19.1
18/5/2013	19:00	19.9				17/8/2013	20:00	27.2				19/11/2013	00:00	19.6				17/2/2014	19:00	14.3				18/5/2014	19:00	18.1				17/8/2014	19:00	27.1				17/11/2014	19:00	19.1
18/5/2013	20:00	19.9				17/8/2013	21:00	27.2				19/11/2013	01:00	19.6				17/2/2014	20:00	14.3				18/5/2014	20:00	18.2				17/8/2014	20:00	27				17/11/2014	20:00	19.1
18/5/2013	21:00	19.9				17/8/2013	22:00	27.2				19/11/2013	02:00	19.7				17/2/2014	21:00	14.4				18/5/2014	21:00	18.3				17/8/2014	21:00	27				17/11/2014	21:00	19.2
18/5/2013	22:00	19.8				17/8/2013	23:00	27.2				19/11/2013	03:00	19.7				17/2/2014	22:00	14.4				18/5/2014	22:00	18.3				17/8/2014	22:00	26.9				17/11/2014	22:00	19.2
18/5/2013	23:00	19.8				18/8/2013	00:00	27.2				19/11/2013	04:00	19.8				17/2/2014	23:00	14.4				18/5/2014	23:00	18.3				17/8/2014	23:00	26.9				17/11/2014	23:00	19.2
19/5/2013	00:00	19.9				18/8/2013	01:00	27.1				19/11/2013	05:00	19.8				18/2/2014	00:00	14.4				19/5/2014	00:00	18.3				18/8/2014	00:00	26.7				18/11/2014	00:00	19.3
19/5/2013	01:00	19.9				18/8/2013	02:00	27.1				19/11/2013	06:00	19.8				18/2/2014	01:00	14.4				19/5/2014	01:00	18.3				18/8/2014	01:00	26.7				18/11/2014	01:00	19.3
19/5/2013	02:00	20				18/8/2013	03:00	27.1				19/11/2013	07:00	19.7				18/2/2014	02:00	14.4				19/5/2014	02:00	18.2				18/8/2014	02:00	26.6				18/11/2014	02:00	19.3
19/5/2013	03:00	20				18/8/2013	04:00	27.1				19/11/2013	08:00	19.4				18/2/2014	03:00	14.4				19/5/2014	03:00	18.1				18/8/2014	03:00	26.4				18/11/2014	03:00	19.3
19/5/2013	04:00	20				18/8/2013	05:00	27.1				19/11/2013	09:00	19.3				18/2/2014	04:00	14.4				19/5/2014	04:00	18				18/8/2014	04:00	26.4				18/11/2014	04:00	19.2
19/5/2013	05:00	20				18/8/2013	06:00	27.1				19/11/2013	10:00	19.2				18/2/2014	05:00	14.5				19/5/2014	05:00	17.9				18/8/2014	05:00	26.3				18/11/2014	05:00	19.2
19/5/2013	06:00	19.9				18/8/2013	07:00	27.1				19/11/2013	11:00	19.3				18/2/2014	06:00	14.4				19/5/2014	06:00	17.9				18/8/2014	06:00	26.2				18/11/2014	06:00	19.1
19/5/2013	07:00	19.8				18/8/2013	08:00	27.1				19/11/2013	12:00	19.2				18/2/2014	07:00	14.4				19/5/2014	07:00	17.9				18/8/2014	07:00	26.2				18/11/2014	07:00	19
19/5/2013	08:00	19.7				18/8/2013	09:00	27.1				19/11/2013	13:00	19.4				18/2/2014	08:00	14.4				19/5/2014	08:00	17.9				18/8/2014	08:00	26.1				18/11/2014	08:00	18.9
19/5/2013	09:00	19.8				18/8/2013	10:00	27.1				19/11/2013	14:00	19.5				18/2/2014	09:00	14.4				19/5/2014	09:00	17.9				18/8/2014	09:00	26.1				18/11/2014	09:00	19
19/5/2013	10:00	19.8				18/8/2013	11:00	27.1				19/11/2013	15:00	19.6				18/2/2014	10:00	14.4				19/5/2014	10:00	18				18/8/2014	10:00	26.1				18/11/2014	10:00	19
19/5/2013	11:00	19.9				18/8/2013	12:00	27.1				19/11/2013	16:00	19.6				18/2/2014	11:00	14.4				19/5/2014	11:00	18				18/8/2014	11:00	26.1				18/11/2014	11:00	19
19/5/2013	12:00	20.1				18/8/2013	13:00	27.1				19/11/2013	17:00	19.5				18/2/2014	12:00	14.4				19/5/2014	12:00	18.1				18/8/2014	12:00	26.2				18/11/2014	12:00	19
19/5/2013	13:00	20.1				18/8/2013	14:00	27.1				19/11/2013	18:00	19.5				18/2/2014	13:00	14.5				19/5/2014	13:00	18.1				18/8/2014	13:00	26.2				18/11/2014	13:00	19
19/5/2013	14:00	20.2				18/8/2013	15:00	27.2				19/11/2013	19:00	19.4				18/2/2014	14:00	14.5				19/5/2014	14:00	18.1				18/8/2014	14:00	26.2				18/11/2014	14:00	19
19/5/2013	15:00	20.2				18/8/2013	16:00	27.3				19/11/2013	20:00	19.4				18/2/2014	15:00	14.5				19/5/2014	15:00	18.1				18/8/2014	15:00	26.3				18/11/2014	15:00	19.1
19/5/2013	16:00	20.3				18/8/2013	17:00	27.5				19/11/2013	21:00	19.4				18/2/2014	16:00	14.5				19/5/2014	16:00	18.1				18/8/2014	16:00	26.4				18/11/2014	16:00	19
19/5/2013	17:00	20.2				18/8/2013	18:00	27.5				19/11/2013	22:00	19.4				18/2/2014	17:00	14.5				19/5/2014	17:00	18.1				18/8/2014	17:00	26.5				18/11/2014	17:00	19
19/5/2013	18:00	20.3				18/8/2013	19:00	27.5				19/11/2013	23:00	19.4				18/2/2014	18:00	14.5				19/5/2014	18:00	18.1				18/8/2014	18:00	26.5				18/11/2014	18:00	19
19/5/2013	19:00	20.1				18/8/2013	20:00	27.5				20/11/2013	00:00	19.4				18/2/2014	19:00	14.5				19/5/2014	19:00	18.1				18/8/2014	19:00	26.5				18/11/2014	19:00	18.9
19/5/2013	20:00	20.1				18/8/2013	21:00	27.5				20/11/2013	01:00	19.5				18/2/2014	20:00	14.5				19/5/2014	20:00	18.1				18/8/2014	20:00	26.6				18/11/2014	20:00	19
19/5/2013	21:00	20				18/8/2013	22:00	27.5				20/11/2013	02:00	19.5				18/2/2014	21:00	14.5				19/5/2014	21:00	18.1				18/8/2014	21:00	26.5				18/11/2014	21:00	19
19/5/2013	22:00	19.9				18/8/2013	23:00	27.5				20/11/2013	03:00	19.6				18/2/2014	22:00	14.5				19/5/2014	22:00	18.2				18/8/2014	22:00	26.6				18/11/2014	22:00	19
19/5/2013	23:00	19.8				19/8/2013	00:00	27.5				20/11/2013	04:00	19.6				18/2/2014	23:00	14.5				19/5/2014	23:00	18.2				18/8/2014	23:00	26.6				18/11/2014	23:00	19
20/5/2013	00:00	19.8				19/8/2013	01:00	27.4				20/11/2013	05:00	19.6				19/2/2014	00:00	14.5				20/5/2014	00:00	18.2				19/8/2014	00:00	26.5				19/11/2014	00:00	19
20/5/2013	01:00	19.8				19/8/2013	02:00	27.4				20/11/2013	06:00	19.6				19/2/2014	01:00	14.5				20/5/2014	01:00	18.2				19/8/2014	01:00	26.5				19/11/2014	01:00	19
20/5/2013	02:00	19.8				19/8/2013	03:00	27.4				20/11/2013	07:00	19.5				19/2/2014	02:00	14.5				20/5/2014	02:00	18.2				19/8/2014	02:00	26.5				19/11/2014	02:00	19
20/5/2013	03:00	19.8				19/8/2013	04:00	27.3				20/11/2013	08:00	19.3				19/2/2014	03:00	14.5				20/5/2014	03:00	18.3				19/8/2014	03:00	26.5				19/11/2014	03:00	19
20/5/2013	04:00	19.7				19/8/2013	05:00	27.3				20/11/2013	09:00	19.1				19/2/2014	04:00	14.5				20/5/2014	04:00	18.2				19/8/2014	04:00	26.4				19/11/2014	04:00	18.9
20/5/2013	05:00	19.6				19/8/2013	06:00	27.2				20/11/2013	10:00	19.1				19/2/2014	05:00	14.5				20/5/2014	05:00	18.2				19/8/2014	05:00	26.4				19/11/2014	05:00	18.8
20/5/2013	06:00	19.5				19/8/2013	07:00	27.2				20/11/2013	11:00	19				19/2/2014	06:00	14.5				20/5/2014	06:00	18.2				19/8/2014	06:00	26.3				19/11/2014	06:00	18.7
20/5/2013	07:00	19.5				19/8/2013	08:00	27.2				20/11/2013	12:00	19.1				19/2/2014	07:00	14.5				20/5/2014	07:00	18.1				19/8/2014	07:00	26.3				19/11/2014	07:00	18.7
20/5/2013	08:00	19.5				19/8/2013	09:00	27.1				20/11/2013	13:00	19				19/2/2014	08:00	14.5				20/5/2014	08:00	18.1				19/8/2014	08:00	26.3				19/11/2014	08:00	18.7
20/5/2013	09:00	19.6				19/8/2013	10:00	27.1				20/11/2013	14:00	19				19/2/2014	09:00	14.4				20/5/2014	09:00	18.1				19/8/2014	09:00	26.3				19/11/2014	09:00	18.8
20/5/2013	10:00	19.6				19/8/2013	11:00	27.2				20/11/2013	15:00	19.1				19/2/2014	10:00	14.4				20/5/2014	10:00	18.3				19/8/2014	10:00	26.3				19/11/2014	10:00	18.8
20/5/2013	11:00	19.6				19/8/2013	12:00	27.2				20/11/2013	16:00	19.1				19/2/2014	11:00	14.4				20/5/2014	11:00	18.4				19/8/2014	11:00	26.3				19/11/2014	11:00	18.8
20/5/2013	12:00	19.7				19/8/2013	13:00	27.2				20/11/2013	17:00	19.2				19/2/2014	12:00	14.4				20/5/2014	12:00	18.5				19/8/2014	12:00	26.3				19/11/2014	12:00	18.9
20/5/2013	13:00	19.7				19/8/2013	14:00	27.2				20/11/2013	18:00	19.1				19/2/2014	13:00	14.5				20/5/2014	13:00	18.5				19/8/2014	13:00	26.4				19/11/2014	13:00	18.9
20/5/2013	14:00	19.9				19/8/2013	15:00	27.2				20/11/2013	19:00	19.1				19/2/2014	14:00	14.5				20/5/2014	14:00	18.6				19/8/2014	14:00	26.4				19/11/2014	14:00	18.9
20/5/2013	15:00	19.9				19/8/2013	16:00	27.4				20/11/2013	20:00	19				19/2/2014	15:00	14.5				20/5/2014	15:00	18.7				19/8/2014	15:00	26.5				19/11/2014	15:00	18.9
20/5/2013	16:00	20.1				19/8/2013	17:00	27.5				20/11/2013	21:00	19				19/2/2014	16:00	14.5				20/5/2014	16:00	18.7				19/8/2014	16:00	26.5				19/11/2014	16:00	18.9
20/5/2013	17:00	20.2				19/8/2013	18:00	27.5				20/11/2013	22:00	19				19/2/2014	17:00	14.5				20/5/2014	17:00	18.7				19/8/2014	17:00	26.6				19/11/2014	17:00	18.9
20/5/2013	18:00	20.3				19/8/2013	19:00	27.5				20/11/2013	23:00	19.1				19/2/2014	18:00	14.5				20/5/2014	18:00	18.7				19/8/2014	18:00	26.6				19/11/2014	18:00	18.9
20/5/2013	19:00	20.3				19/8/2013	20:00	27.6				21/11/2013	00:00	19.1				19/2/2014	19:00	14.5				20/5/2014	19:00	18.7				19/8/2014	19:00	26.6				19/11/2014	19:00	18.8
20/5/2013	20:00	20.3				19/8/2013	21:00	27.5				21/11/2013	01:00	19.2				19/2/2014	20:00	14.5				20/5/2014	20:00	18.7				19/8/2014	20:00	26.6				19/11/2014	20:00	18.8
20/5/2013	21:00	20.3				19/8/2013	22:00	27.5				21/11/2013	02:00	19.2				19/2/2014	21:00	14.5				20/5/2014	21:00	18.8				19/8/2014	21:00	26.6				19/11/2014	21:00	18.8
20/5/2013	22:00	20.4				19/8/2013	23:00	27.5				21/11/2013	03:00	19.3				19/2/2014	22:00	14.5				20/5/2014	22:00	18.8				19/8/2014	22:00	26.6				19/11/2014	22:00	18.9
20/5/2013	23:00	20.3				20/8/2013	00:00	27.5				21/11/2013	04:00	19.4				19/2/2014	23:00	14.5				20/5/2014	23:00	18.9				19/8/2014	23:00	26.6				19/11/2014	23:00	18.8
21/5/2013	00:00	20.3				20/8/2013	01:00	27.5				21/11/2013	05:00	19.4				20/2/2014	00:00	14.5				21/5/2014	00:00	18.9				20/8/2014	00:00	26.6				20/11/2014	00:00	18.8
21/5/2013	01:00	20.3				20/8/2013	02:00	27.4				21/11/2013	06:00	19.4				20/2/2014	01:00	14.5				21/5/2014	01:00	18.8				20/8/2014	01:00	26.6				20/11/2014	01:00	18.9
21/5/2013	02:00	20.3				20/8/2013	03:00	27.4				21/11/2013	07:00	19.2				20/2/2014	02:00	14.5				21/5/2014	02:00	18.8				20/8/2014	02:00	26.6				20/11/2014	02:00	18.9
21/5/2013	03:00	20.2				20/8/2013	04:00	27.4				21/11/2013	08:00	19.3				20/2/2014	03:00	14.5				21/5/2014	03:00	18.8				20/8/2014	03:00	26.5				20/11/2014	03:00	18.9
21/5/2013	04:00	20.3				20/8/2013	05:00	27.3				21/11/2013	09:00	19.1				20/2/2014	04:00	14.5				21/5/2014	04:00	18.8				20/8/2014	04:00	26.5				20/11/2014	04:00	18.8
21/5/2013	05:00	20.2				20/8/2013	06:00	27.2				21/11/2013	10:00	19				20/2/2014	05:00	14.5				21/5/2014	05:00	18.7				20/8/2014	05:00	26.5				20/11/2014	05:00	18.7
21/5/2013	06:00	20.2				20/8/2013	07:00	27.2				21/11/2013	11:00	19				20/2/2014	06:00	14.5				21/5/2014	06:00	18.7				20/8/2014	06:00	26.4				20/11/2014	06:00	18.6
21/5/2013	07:00	20.2				20/8/2013	08:00	27.2				21/11/2013	12:00	18.9				20/2/2014	07:00	14.5				21/5/2014	07:00	18.7				20/8/2014	07:00	26.4				20/11/2014	07:00	18.6
21/5/2013	08:00	20.2				20/8/2013	09:00	27.2				21/11/2013	13:00	19.1				20/2/2014	08:00	14.5				21/5/2014	08:00	18.5				20/8/2014	08:00	26.4				20/11/2014	08:00	18.5
21/5/2013	09:00	20.2				20/8/2013	10:00	27.2				21/11/2013	14:00	19				20/2/2014	09:00	14.5				21/5/2014	09:00	18.5				20/8/2014	09:00	26.4				20/11/2014	09:00	18.5
21/5/2013	10:00	20.3				20/8/2013	11:00	27.3				21/11/2013	15:00	19				20/2/2014	10:00	14.5				21/5/2014	10:00	18.4				20/8/2014	10:00	26.4				20/11/2014	10:00	18.5
21/5/2013	11:00	20.3				20/8/2013	12:00	27.3				21/11/2013	16:00	19.1				20/2/2014	11:00	14.5				21/5/2014	11:00	18.5				20/8/2014	11:00	26.4				20/11/2014	11:00	18.6
21/5/2013	12:00	20.3				20/8/2013	13:00	27.3				21/11/2013	17:00	19.1				20/2/2014	12:00	14.5				21/5/2014	12:00	18.7				20/8/2014	12:00	26.5				20/11/2014	12:00	18.6
21/5/2013	13:00	20.3				20/8/2013	14:00	27.3				21/11/2013	18:00	19.1				20/2/2014	13:00	14.5				21/5/2014	13:00	18.8				20/8/2014	13:00	26.5				20/11/2014	13:00	18.6
21/5/2013	14:00	20.5				20/8/2013	15:00	27.4				21/11/2013	19:00	19				20/2/2014	14:00	14.5				21/5/2014	14:00	18.9				20/8/2014	14:00	26.6				20/11/2014	14:00	18.6
21/5/2013	15:00	20.6				20/8/2013	16:00	27.4				21/11/2013	20:00	18.9				20/2/2014	15:00	14.5				21/5/2014	15:00	19				20/8/2014	15:00	26.7				20/11/2014	15:00	18.6
21/5/2013	16:00	20.7				20/8/2013	17:00	27.5				21/11/2013	21:00	18.9				20/2/2014	16:00	14.5				21/5/2014	16:00	19				20/8/2014	16:00	26.8				20/11/2014	16:00	18.6
21/5/2013	17:00	20.7				20/8/2013	18:00	27.6				21/11/2013	22:00	18.9				20/2/2014	17:00	14.6				21/5/2014	17:00	19				20/8/2014	17:00	26.9				20/11/2014	17:00	18.6
21/5/2013	18:00	20.8				20/8/2013	19:00	27.6				21/11/2013	23:00	18.9				20/2/2014	18:00	14.6				21/5/2014	18:00	19				20/8/2014	18:00	26.9				20/11/2014	18:00	18.6
21/5/2013	19:00	20.8				20/8/2013	20:00	27.6				22/11/2013	00:00	18.9				20/2/2014	19:00	14.6				21/5/2014	19:00	19				20/8/2014	19:00	26.9				20/11/2014	19:00	18.5
21/5/2013	20:00	20.8				20/8/2013	21:00	27.6				22/11/2013	01:00	19				20/2/2014	20:00	14.6				21/5/2014	20:00	19				20/8/2014	20:00	26.9				20/11/2014	20:00	18.5
21/5/2013	21:00	20.7				20/8/2013	22:00	27.6				22/11/2013	02:00	19.1				20/2/2014	21:00	14.6				21/5/2014	21:00	19				20/8/2014	21:00	26.9				20/11/2014	21:00	18.5
21/5/2013	22:00	20.7				20/8/2013	23:00	27.5				22/11/2013	03:00	19.2				20/2/2014	22:00	14.6				21/5/2014	22:00	19				20/8/2014	22:00	26.9				20/11/2014	22:00	18.5
21/5/2013	23:00	20.6				21/8/2013	00:00	27.5				22/11/2013	04:00	19.2				20/2/2014	23:00	14.6				21/5/2014	23:00	19				20/8/2014	23:00	26.9				20/11/2014	23:00	18.5
22/5/2013	00:00	20.6				21/8/2013	01:00	27.4				22/11/2013	05:00	19.3				21/2/2014	00:00	14.6				22/5/2014	00:00	19.1				21/8/2014	00:00	26.9				21/11/2014	00:00	18.5
22/5/2013	01:00	20.6				21/8/2013	02:00	27.4				22/11/2013	06:00	19.4				21/2/2014	01:00	14.6				22/5/2014	01:00	19.1				21/8/2014	01:00	26.9				21/11/2014	01:00	18.5
22/5/2013	02:00	20.6				21/8/2013	03:00	27.4				22/11/2013	07:00	19.4				21/2/2014	02:00	14.6				22/5/2014	02:00	19.1				21/8/2014	02:00	26.9				21/11/2014	02:00	18.5
22/5/2013	03:00	20.6				21/8/2013	04:00	27.3				22/11/2013	08:00	19.2				21/2/2014	03:00	14.6				22/5/2014	03:00	19.1				21/8/2014	03:00	26.8				21/11/2014	03:00	18.5
22/5/2013	04:00	20.6				21/8/2013	05:00	27.3				22/11/2013	09:00	18.9				21/2/2014	04:00	14.6				22/5/2014	04:00	19.2				21/8/2014	04:00	26.8				21/11/2014	04:00	18.5
22/5/2013	05:00	20.6				21/8/2013	06:00	27.3				22/11/2013	10:00	18.9				21/2/2014	05:00	14.6				22/5/2014	05:00	19.1				21/8/2014	05:00	26.8				21/11/2014	05:00	18.4
22/5/2013	06:00	20.6				21/8/2013	07:00	27.2				22/11/2013	11:00	18.9				21/2/2014	06:00	14.6				22/5/2014	06:00	19.1				21/8/2014	06:00	26.8				21/11/2014	06:00	18.4
22/5/2013	07:00	20.6				21/8/2013	08:00	27.2				22/11/2013	12:00	18.9				21/2/2014	07:00	14.6				22/5/2014	07:00	19.1				21/8/2014	07:00	26.8				21/11/2014	07:00	18.3
22/5/2013	08:00	20.6				21/8/2013	09:00	27.2				22/11/2013	13:00	18.9				21/2/2014	08:00	14.6				22/5/2014	08:00	19				21/8/2014	08:00	26.8				21/11/2014	08:00	18.3
22/5/2013	09:00	20.6				21/8/2013	10:00	27.2				22/11/2013	14:00	18.9				21/2/2014	09:00	14.6				22/5/2014	09:00	19				21/8/2014	09:00	26.7				21/11/2014	09:00	18.2
22/5/2013	10:00	20.5				21/8/2013	11:00	27.2				22/11/2013	15:00	19				21/2/2014	10:00	14.6				22/5/2014	10:00	18.9				21/8/2014	10:00	26.8				21/11/2014	10:00	18.2
22/5/2013	11:00	20.5				21/8/2013	12:00	27.2				22/11/2013	16:00	19				21/2/2014	11:00	14.6				22/5/2014	11:00	18.9				21/8/2014	11:00	26.8				21/11/2014	11:00	18.2
22/5/2013	12:00	20.5				21/8/2013	13:00	27.2				22/11/2013	17:00	19				21/2/2014	12:00	14.6				22/5/2014	12:00	19				21/8/2014	12:00	26.8				21/11/2014	12:00	18.2
22/5/2013	13:00	20.6				21/8/2013	14:00	27.2				22/11/2013	18:00	19				21/2/2014	13:00	14.7				22/5/2014	13:00	19.1				21/8/2014	13:00	26.8				21/11/2014	13:00	18.2
22/5/2013	14:00	20.6				21/8/2013	15:00	27.2				22/11/2013	19:00	19.1				21/2/2014	14:00	14.7				22/5/2014	14:00	19.3				21/8/2014	14:00	26.9				21/11/2014	14:00	18.3
22/5/2013	15:00	20.6				21/8/2013	16:00	27.2				22/11/2013	20:00	19.1				21/2/2014	15:00	14.8				22/5/2014	15:00	19.4				21/8/2014	15:00	26.9				21/11/2014	15:00	18.3
22/5/2013	16:00	20.7				21/8/2013	17:00	27.2				22/11/2013	21:00	19.1				21/2/2014	16:00	14.8				22/5/2014	16:00	19.5				21/8/2014	16:00	27.1				21/11/2014	16:00	18.4
22/5/2013	17:00	20.8				21/8/2013	18:00	27.2				22/11/2013	22:00	19.1				21/2/2014	17:00	14.8				22/5/2014	17:00	19.6				21/8/2014	17:00	27.2				21/11/2014	17:00	18.4
22/5/2013	18:00	20.9				21/8/2013	19:00	27.2				22/11/2013	23:00	19				21/2/2014	18:00	14.8				22/5/2014	18:00	19.6				21/8/2014	18:00	27.2				21/11/2014	18:00	18.4
22/5/2013	19:00	20.9				21/8/2013	20:00	27.2				23/11/2013	00:00	19				21/2/2014	19:00	14.8				22/5/2014	19:00	19.7				21/8/2014	19:00	27.3				21/11/2014	19:00	18.4
22/5/2013	20:00	20.9				21/8/2013	21:00	27.2				23/11/2013	01:00	18.9				21/2/2014	20:00	14.8				22/5/2014	20:00	19.6				21/8/2014	20:00	27.3				21/11/2014	20:00	18.3
22/5/2013	21:00	20.9				21/8/2013	22:00	27.2				23/11/2013	02:00	18.8				21/2/2014	21:00	14.8				22/5/2014	21:00	19.6				21/8/2014	21:00	27.3				21/11/2014	21:00	18.3
22/5/2013	22:00	20.8				21/8/2013	23:00	27.2				23/11/2013	03:00	18.7				21/2/2014	22:00	14.8				22/5/2014	22:00	19.5				21/8/2014	22:00	27.2				21/11/2014	22:00	18.3
22/5/2013	23:00	20.7				22/8/2013	00:00	27.2				23/11/2013	04:00	18.6				21/2/2014	23:00	14.7				22/5/2014	23:00	19.5				21/8/2014	23:00	27.2				21/11/2014	23:00	18.3
23/5/2013	00:00	20.7				22/8/2013	01:00	27.1				23/11/2013	05:00	18.7				22/2/2014	00:00	14.7				23/5/2014	00:00	19.4				22/8/2014	00:00	27.1				22/11/2014	00:00	18.2
23/5/2013	01:00	20.6				22/8/2013	02:00	27.1				23/11/2013	06:00	18.6				22/2/2014	01:00	14.7				23/5/2014	01:00	19.5				22/8/2014	01:00	27.1				22/11/2014	01:00	18.2
23/5/2013	02:00	20.6				22/8/2013	03:00	27				23/11/2013	07:00	18.5				22/2/2014	02:00	14.7				23/5/2014	02:00	19.5				22/8/2014	02:00	27				22/11/2014	02:00	18.3
23/5/2013	03:00	20.6				22/8/2013	04:00	27				23/11/2013	08:00	18.5				22/2/2014	03:00	14.7				23/5/2014	03:00	19.5				22/8/2014	03:00	27				22/11/2014	03:00	18.3
23/5/2013	04:00	20.6				22/8/2013	05:00	27				23/11/2013	09:00	18.4				22/2/2014	04:00	14.7				23/5/2014	04:00	19.5				22/8/2014	04:00	27				22/11/2014	04:00	18.3
23/5/2013	05:00	20.6				22/8/2013	06:00	26.9				23/11/2013	10:00	18.3				22/2/2014	05:00	14.7				23/5/2014	05:00	19.5				22/8/2014	05:00	27				22/11/2014	05:00	18.3
23/5/2013	06:00	20.6				22/8/2013	07:00	26.9				23/11/2013	11:00	18.3				22/2/2014	06:00	14.7				23/5/2014	06:00	19.5				22/8/2014	06:00	27				22/11/2014	06:00	18.2
23/5/2013	07:00	20.6				22/8/2013	08:00	26.9				23/11/2013	12:00	18.3				22/2/2014	07:00	14.7				23/5/2014	07:00	19.5				22/8/2014	07:00	27				22/11/2014	07:00	18.2
23/5/2013	08:00	20.5				22/8/2013	09:00	26.8				23/11/2013	13:00	18.4				22/2/2014	08:00	14.7				23/5/2014	08:00	19.4				22/8/2014	08:00	27				22/11/2014	08:00	18.1
23/5/2013	09:00	20.5				22/8/2013	10:00	26.9				23/11/2013	14:00	18.5				22/2/2014	09:00	14.7				23/5/2014	09:00	19.3				22/8/2014	09:00	26.9				22/11/2014	09:00	18.1
23/5/2013	10:00	20.5				22/8/2013	11:00	26.9				23/11/2013	15:00	18.5				22/2/2014	10:00	14.7				23/5/2014	10:00	19.2				22/8/2014	10:00	27				22/11/2014	10:00	18.1
23/5/2013	11:00	20.4				22/8/2013	12:00	26.9				23/11/2013	16:00	18.5				22/2/2014	11:00	14.7				23/5/2014	11:00	19.1				22/8/2014	11:00	26.9				22/11/2014	11:00	18.1
23/5/2013	12:00	20.4				22/8/2013	13:00	26.9				23/11/2013	17:00	18.6				22/2/2014	12:00	14.7				23/5/2014	12:00	19.2				22/8/2014	12:00	26.9				22/11/2014	12:00	18.2
23/5/2013	13:00	20.5				22/8/2013	14:00	26.9				23/11/2013	18:00	18.6				22/2/2014	13:00	14.7				23/5/2014	13:00	19.4				22/8/2014	13:00	27				22/11/2014	13:00	18.2
23/5/2013	14:00	20.5				22/8/2013	15:00	26.9				23/11/2013	19:00	18.5				22/2/2014	14:00	14.7				23/5/2014	14:00	19.6				22/8/2014	14:00	27				22/11/2014	14:00	18.2
23/5/2013	15:00	20.5				22/8/2013	16:00	26.9				23/11/2013	20:00	18.2				22/2/2014	15:00	14.8				23/5/2014	15:00	19.8				22/8/2014	15:00	27.1				22/11/2014	15:00	18.2
23/5/2013	16:00	20.5				22/8/2013	17:00	26.9				23/11/2013	21:00	18.3				22/2/2014	16:00	14.8				23/5/2014	16:00	19.9				22/8/2014	16:00	27.3				22/11/2014	16:00	18.2
23/5/2013	17:00	20.6				22/8/2013	18:00	26.9				23/11/2013	22:00	18.3				22/2/2014	17:00	14.9				23/5/2014	17:00	20				22/8/2014	17:00	27.5				22/11/2014	17:00	18.2
23/5/2013	18:00	20.6				22/8/2013	19:00	26.9				23/11/2013	23:00	18.2				22/2/2014	18:00	14.9				23/5/2014	18:00	20.1				22/8/2014	18:00	27.6				22/11/2014	18:00	18.1
23/5/2013	19:00	20.6				22/8/2013	20:00	27				24/11/2013	00:00	18.3				22/2/2014	19:00	14.9				23/5/2014	19:00	20.1				22/8/2014	19:00	27.7				22/11/2014	19:00	18.1
23/5/2013	20:00	20.6				22/8/2013	21:00	27				24/11/2013	01:00	18.3				22/2/2014	20:00	14.9				23/5/2014	20:00	20.1				22/8/2014	20:00	27.7				22/11/2014	20:00	18
23/5/2013	21:00	20.6				22/8/2013	22:00	27				24/11/2013	02:00	18.3				22/2/2014	21:00	14.9				23/5/2014	21:00	20.1				22/8/2014	21:00	27.7				22/11/2014	21:00	18
23/5/2013	22:00	20.5				22/8/2013	23:00	27				24/11/2013	03:00	18.4				22/2/2014	22:00	14.9				23/5/2014	22:00	20				22/8/2014	22:00	27.7				22/11/2014	22:00	17.9
23/5/2013	23:00	20.5				23/8/2013	00:00	27				24/11/2013	04:00	18.3				22/2/2014	23:00	14.9				23/5/2014	23:00	19.9				22/8/2014	23:00	27.7				22/11/2014	23:00	17.9
24/5/2013	00:00	20.5				23/8/2013	01:00	27				24/11/2013	05:00	18.4				23/2/2014	00:00	14.9				24/5/2014	00:00	19.8				23/8/2014	00:00	27.6				23/11/2014	00:00	18
24/5/2013	01:00	20.5				23/8/2013	02:00	27				24/11/2013	06:00	18.5				23/2/2014	01:00	14.9				24/5/2014	01:00	19.8				23/8/2014	01:00	27.6				23/11/2014	01:00	18
24/5/2013	02:00	20.5				23/8/2013	03:00	27				24/11/2013	07:00	18.5				23/2/2014	02:00	14.9				24/5/2014	02:00	19.8				23/8/2014	02:00	27.5				23/11/2014	02:00	18
24/5/2013	03:00	20.4				23/8/2013	04:00	26.9				24/11/2013	08:00	18.5				23/2/2014	03:00	14.9				24/5/2014	03:00	19.9				23/8/2014	03:00	27.5				23/11/2014	03:00	18
24/5/2013	04:00	20.4				23/8/2013	05:00	26.9				24/11/2013	09:00	18.5				23/2/2014	04:00	14.9				24/5/2014	04:00	19.9				23/8/2014	04:00	27.5				23/11/2014	04:00	18
24/5/2013	05:00	20.3				23/8/2013	06:00	26.9				24/11/2013	10:00	18.4				23/2/2014	05:00	14.8				24/5/2014	05:00	20				23/8/2014	05:00	27.5				23/11/2014	05:00	18
24/5/2013	06:00	20.3				23/8/2013	07:00	26.9				24/11/2013	11:00	18.3				23/2/2014	06:00	14.8				24/5/2014	06:00	20				23/8/2014	06:00	27.5				23/11/2014	06:00	17.9
24/5/2013	07:00	20.3				23/8/2013	08:00	26.8				24/11/2013	12:00	18.3				23/2/2014	07:00	14.8				24/5/2014	07:00	20				23/8/2014	07:00	27.4				23/11/2014	07:00	17.9
24/5/2013	08:00	20.3				23/8/2013	09:00	26.8				24/11/2013	13:00	18.3				23/2/2014	08:00	14.8				24/5/2014	08:00	19.9				23/8/2014	08:00	27.4				23/11/2014	08:00	17.8
24/5/2013	09:00	20.3				23/8/2013	10:00	26.9				24/11/2013	14:00	18.2				23/2/2014	09:00	14.8				24/5/2014	09:00	19.8				23/8/2014	09:00	27.4				23/11/2014	09:00	17.8
24/5/2013	10:00	20.3				23/8/2013	11:00	26.9				24/11/2013	15:00	18.1				23/2/2014	10:00	14.8				24/5/2014	10:00	19.6				23/8/2014	10:00	27.4				23/11/2014	10:00	17.9
24/5/2013	11:00	20.3				23/8/2013	12:00	26.9				24/11/2013	16:00	18.1				23/2/2014	11:00	14.8				24/5/2014	11:00	19.5				23/8/2014	11:00	27.4				23/11/2014	11:00	17.9
24/5/2013	12:00	20.4				23/8/2013	13:00	26.9				24/11/2013	17:00	18.2				23/2/2014	12:00	14.8				24/5/2014	12:00	19.5				23/8/2014	12:00	27.3				23/11/2014	12:00	18
24/5/2013	13:00	20.4				23/8/2013	14:00	27				24/11/2013	18:00	18.2				23/2/2014	13:00	14.8				24/5/2014	13:00	19.5				23/8/2014	13:00	27.3				23/11/2014	13:00	18
24/5/2013	14:00	20.4				23/8/2013	15:00	26.9				24/11/2013	19:00	18.2				23/2/2014	14:00	14.8				24/5/2014	14:00	19.8				23/8/2014	14:00	27.3				23/11/2014	14:00	18.1
24/5/2013	15:00	20.4				23/8/2013	16:00	27				24/11/2013	20:00	18.2				23/2/2014	15:00	14.8				24/5/2014	15:00	20				23/8/2014	15:00	27.4				23/11/2014	15:00	18.1
24/5/2013	16:00	20.4				23/8/2013	17:00	27				24/11/2013	21:00	18.2				23/2/2014	16:00	14.8				24/5/2014	16:00	20.4				23/8/2014	16:00	27.5				23/11/2014	16:00	18.1
24/5/2013	17:00	20.5				23/8/2013	18:00	27.1				24/11/2013	22:00	18.1				23/2/2014	17:00	14.8				24/5/2014	17:00	20.6				23/8/2014	17:00	27.7				23/11/2014	17:00	18.1
24/5/2013	18:00	20.5				23/8/2013	19:00	27.1				24/11/2013	23:00	18				23/2/2014	18:00	14.8				24/5/2014	18:00	20.7				23/8/2014	18:00	27.9				23/11/2014	18:00	18.1
24/5/2013	19:00	20.5				23/8/2013	20:00	27.1				25/11/2013	00:00	18				23/2/2014	19:00	14.8				24/5/2014	19:00	20.8				23/8/2014	19:00	27.9				23/11/2014	19:00	18
24/5/2013	20:00	20.5				23/8/2013	21:00	27.1				25/11/2013	01:00	17.9				23/2/2014	20:00	14.8				24/5/2014	20:00	20.9				23/8/2014	20:00	28				23/11/2014	20:00	18
24/5/2013	21:00	20.5				23/8/2013	22:00	27.1				25/11/2013	02:00	18				23/2/2014	21:00	14.7				24/5/2014	21:00	20.9				23/8/2014	21:00	28				23/11/2014	21:00	18
24/5/2013	22:00	20.4				23/8/2013	23:00	27.1				25/11/2013	03:00	18				23/2/2014	22:00	14.7				24/5/2014	22:00	20.8				23/8/2014	22:00	28				23/11/2014	22:00	18
24/5/2013	23:00	20.4				24/8/2013	00:00	27.1				25/11/2013	04:00	17.9				23/2/2014	23:00	14.7				24/5/2014	23:00	20.8				23/8/2014	23:00	28				23/11/2014	23:00	18
25/5/2013	00:00	20.4				24/8/2013	01:00	27.1				25/11/2013	05:00	17.9				24/2/2014	00:00	14.7				25/5/2014	00:00	20.7				24/8/2014	00:00	28				24/11/2014	00:00	18
25/5/2013	01:00	20.4				24/8/2013	02:00	27.1				25/11/2013	06:00	17.9				24/2/2014	01:00	14.6				25/5/2014	01:00	20.7				24/8/2014	01:00	27.9				24/11/2014	01:00	18
25/5/2013	02:00	20.3				24/8/2013	03:00	27.1				25/11/2013	07:00	17.9				24/2/2014	02:00	14.6				25/5/2014	02:00	20.7				24/8/2014	02:00	27.9				24/11/2014	02:00	18
25/5/2013	03:00	20.3				24/8/2013	04:00	27.1				25/11/2013	08:00	17.9				24/2/2014	03:00	14.5				25/5/2014	03:00	20.7				24/8/2014	03:00	27.8				24/11/2014	03:00	18
25/5/2013	04:00	20.3				24/8/2013	05:00	27				25/11/2013	09:00	17.8				24/2/2014	04:00	14.5				25/5/2014	04:00	20.7				24/8/2014	04:00	27.8				24/11/2014	04:00	18
25/5/2013	05:00	20.3				24/8/2013	06:00	27				25/11/2013	10:00	17.7				24/2/2014	05:00	14.5				25/5/2014	05:00	20.8				24/8/2014	05:00	27.8				24/11/2014	05:00	18
25/5/2013	06:00	20.3				24/8/2013	07:00	27				25/11/2013	11:00	17.7				24/2/2014	06:00	14.5				25/5/2014	06:00	20.8				24/8/2014	06:00	27.7				24/11/2014	06:00	18
25/5/2013	07:00	20.2				24/8/2013	08:00	27				25/11/2013	12:00	17.7				24/2/2014	07:00	14.4				25/5/2014	07:00	20.8				24/8/2014	07:00	27.7				24/11/2014	07:00	17.9
25/5/2013	08:00	20.2				24/8/2013	09:00	26.9				25/11/2013	13:00	17.7				24/2/2014	08:00	14.4				25/5/2014	08:00	20.8				24/8/2014	08:00	27.6				24/11/2014	08:00	17.9
25/5/2013	09:00	20.2				24/8/2013	10:00	27				25/11/2013	14:00	17.7				24/2/2014	09:00	14.5				25/5/2014	09:00	20.7				24/8/2014	09:00	27.6				24/11/2014	09:00	17.9
25/5/2013	10:00	20.3				24/8/2013	11:00	27				25/11/2013	15:00	17.7				24/2/2014	10:00	14.5				25/5/2014	10:00	20.7				24/8/2014	10:00	27.6				24/11/2014	10:00	17.9
25/5/2013	11:00	20.3				24/8/2013	12:00	27				25/11/2013	16:00	17.7				24/2/2014	11:00	14.5				25/5/2014	11:00	20.6				24/8/2014	11:00	27.5				24/11/2014	11:00	17.9
25/5/2013	12:00	20.3				24/8/2013	13:00	27.1				25/11/2013	17:00	17.7				24/2/2014	12:00	14.5				25/5/2014	12:00	20.6				24/8/2014	12:00	27.5				24/11/2014	12:00	18
25/5/2013	13:00	20.3				24/8/2013	14:00	27.1				25/11/2013	18:00	17.7				24/2/2014	13:00	14.6				25/5/2014	13:00	20.6				24/8/2014	13:00	27.5				24/11/2014	13:00	18
25/5/2013	14:00	20.3				24/8/2013	15:00	27.1				25/11/2013	19:00	17.7				24/2/2014	14:00	14.6				25/5/2014	14:00	20.9				24/8/2014	14:00	27.5				24/11/2014	14:00	18
25/5/2013	15:00	20.4				24/8/2013	16:00	27.1				25/11/2013	20:00	17.7				24/2/2014	15:00	14.6				25/5/2014	15:00	21.1				24/8/2014	15:00	27.5				24/11/2014	15:00	18.1
25/5/2013	16:00	20.4				24/8/2013	17:00	27.2				25/11/2013	21:00	17.7				24/2/2014	16:00	14.7				25/5/2014	16:00	21.2				24/8/2014	16:00	27.7				24/11/2014	16:00	18.1
25/5/2013	17:00	20.4				24/8/2013	18:00	27.2				25/11/2013	22:00	17.7				24/2/2014	17:00	14.8				25/5/2014	17:00	21.3				24/8/2014	17:00	27.8				24/11/2014	17:00	18.1
25/5/2013	18:00	20.4				24/8/2013	19:00	27.2				25/11/2013	23:00	17.6				24/2/2014	18:00	14.8				25/5/2014	18:00	21.4				24/8/2014	18:00	27.8				24/11/2014	18:00	18.1
25/5/2013	19:00	20.4				24/8/2013	20:00	27.2				26/11/2013	00:00	17.5				24/2/2014	19:00	14.8				25/5/2014	19:00	21.4				24/8/2014	19:00	27.8				24/11/2014	19:00	18
25/5/2013	20:00	20.4				24/8/2013	21:00	27.3				26/11/2013	01:00	17.4				24/2/2014	20:00	14.8				25/5/2014	20:00	21.5				24/8/2014	20:00	27.8				24/11/2014	20:00	18
25/5/2013	21:00	20.4				24/8/2013	22:00	27.2				26/11/2013	02:00	17.3				24/2/2014	21:00	14.8				25/5/2014	21:00	21.5				24/8/2014	21:00	27.8				24/11/2014	21:00	18
25/5/2013	22:00	20.3				24/8/2013	23:00	27.2				26/11/2013	03:00	17.2				24/2/2014	22:00	14.8				25/5/2014	22:00	21.5				24/8/2014	22:00	27.8				24/11/2014	22:00	18
25/5/2013	23:00	20.3				25/8/2013	00:00	27.2				26/11/2013	04:00	17.2				24/2/2014	23:00	14.7				25/5/2014	23:00	21.5				24/8/2014	23:00	27.7				24/11/2014	23:00	18
26/5/2013	00:00	20.2				25/8/2013	01:00	27.1				26/11/2013	05:00	17.2				25/2/2014	00:00	14.7				26/5/2014	00:00	21.5				25/8/2014	00:00	27.6				25/11/2014	00:00	18
26/5/2013	01:00	20.2				25/8/2013	02:00	27.1				26/11/2013	06:00	17.1				25/2/2014	01:00	14.7				26/5/2014	01:00	21.4				25/8/2014	01:00	27.5				25/11/2014	01:00	18
26/5/2013	02:00	20.3				25/8/2013	03:00	27.1				26/11/2013	07:00	17				25/2/2014	02:00	14.7				26/5/2014	02:00	21.4				25/8/2014	02:00	27.4				25/11/2014	02:00	18
26/5/2013	03:00	20.3				25/8/2013	04:00	27.1				26/11/2013	08:00	17				25/2/2014	03:00	14.7				26/5/2014	03:00	21.4				25/8/2014	03:00	27.4				25/11/2014	03:00	18.1
26/5/2013	04:00	20.3				25/8/2013	05:00	27.1				26/11/2013	09:00	17				25/2/2014	04:00	14.6				26/5/2014	04:00	21.3				25/8/2014	04:00	27.4				25/11/2014	04:00	18
26/5/2013	05:00	20.3				25/8/2013	06:00	27.1				26/11/2013	10:00	17				25/2/2014	05:00	14.5				26/5/2014	05:00	21.3				25/8/2014	05:00	27.3				25/11/2014	05:00	18
26/5/2013	06:00	20.1				25/8/2013	07:00	27.1				26/11/2013	11:00	17				25/2/2014	06:00	14.5				26/5/2014	06:00	21.3				25/8/2014	06:00	27.2				25/11/2014	06:00	18
26/5/2013	07:00	20				25/8/2013	08:00	27				26/11/2013	12:00	17				25/2/2014	07:00	14.5				26/5/2014	07:00	21.3				25/8/2014	07:00	27.2				25/11/2014	07:00	18
26/5/2013	08:00	20				25/8/2013	09:00	27				26/11/2013	13:00	17				25/2/2014	08:00	14.5				26/5/2014	08:00	21.2				25/8/2014	08:00	27.2				25/11/2014	08:00	17.9
26/5/2013	09:00	20.1				25/8/2013	10:00	27.1				26/11/2013	14:00	16.9				25/2/2014	09:00	14.6				26/5/2014	09:00	21.2				25/8/2014	09:00	27.2				25/11/2014	09:00	17.9
26/5/2013	10:00	20.1				25/8/2013	11:00	27.1				26/11/2013	15:00	16.9				25/2/2014	10:00	14.6				26/5/2014	10:00	21.1				25/8/2014	10:00	27.3				25/11/2014	10:00	18
26/5/2013	11:00	20.1				25/8/2013	12:00	27.1				26/11/2013	16:00	16.9				25/2/2014	11:00	14.7				26/5/2014	11:00	21				25/8/2014	11:00	27.3				25/11/2014	11:00	18
26/5/2013	12:00	20.1				25/8/2013	13:00	27.1				26/11/2013	17:00	16.9				25/2/2014	12:00	14.7				26/5/2014	12:00	21				25/8/2014	12:00	27.3				25/11/2014	12:00	17.9
26/5/2013	13:00	20.1				25/8/2013	14:00	27.1				26/11/2013	18:00	16.8				25/2/2014	13:00	14.8				26/5/2014	13:00	21				25/8/2014	13:00	27.3				25/11/2014	13:00	18
26/5/2013	14:00	20.2				25/8/2013	15:00	27.1				26/11/2013	19:00	16.8				25/2/2014	14:00	14.8				26/5/2014	14:00	21				25/8/2014	14:00	27.3				25/11/2014	14:00	18
26/5/2013	15:00	20.2				25/8/2013	16:00	27.2				26/11/2013	20:00	16.7				25/2/2014	15:00	14.8				26/5/2014	15:00	21.1				25/8/2014	15:00	27.3				25/11/2014	15:00	18.1
26/5/2013	16:00	20.2				25/8/2013	17:00	27.2				26/11/2013	21:00	16.9				25/2/2014	16:00	14.8				26/5/2014	16:00	21.5				25/8/2014	16:00	27.3				25/11/2014	16:00	18.1
26/5/2013	17:00	20.2				25/8/2013	18:00	27.2				26/11/2013	22:00	16.9				25/2/2014	17:00	14.8				26/5/2014	17:00	21.6				25/8/2014	17:00	27.4				25/11/2014	17:00	18.1
26/5/2013	18:00	20.2				25/8/2013	19:00	27.3				26/11/2013	23:00	16.9				25/2/2014	18:00	14.8				26/5/2014	18:00	21.7				25/8/2014	18:00	27.4				25/11/2014	18:00	18.1
26/5/2013	19:00	20.1				25/8/2013	20:00	27.3				27/11/2013	00:00	16.7				25/2/2014	19:00	14.8				26/5/2014	19:00	21.8				25/8/2014	19:00	27.5				25/11/2014	19:00	18
26/5/2013	20:00	20.1				25/8/2013	21:00	27.3				27/11/2013	01:00	16.8				25/2/2014	20:00	14.8				26/5/2014	20:00	21.8				25/8/2014	20:00	27.5				25/11/2014	20:00	18
26/5/2013	21:00	20				25/8/2013	22:00	27.3				27/11/2013	02:00	16.7				25/2/2014	21:00	14.8				26/5/2014	21:00	21.8				25/8/2014	21:00	27.5				25/11/2014	21:00	18
26/5/2013	22:00	20				25/8/2013	23:00	27.3				27/11/2013	03:00	16.8				25/2/2014	22:00	14.8				26/5/2014	22:00	21.7				25/8/2014	22:00	27.5				25/11/2014	22:00	17.9
26/5/2013	23:00	20				26/8/2013	00:00	27.3				27/11/2013	04:00	16.8				25/2/2014	23:00	14.8				26/5/2014	23:00	21.7				25/8/2014	23:00	27.5				25/11/2014	23:00	17.9
27/5/2013	00:00	20				26/8/2013	01:00	27.3				27/11/2013	05:00	16.8				26/2/2014	00:00	14.8				27/5/2014	00:00	21.6				26/8/2014	00:00	27.4				26/11/2014	00:00	17.8
27/5/2013	01:00	20				26/8/2013	02:00	27.3				27/11/2013	06:00	16.8				26/2/2014	01:00	14.8				27/5/2014	01:00	21.6				26/8/2014	01:00	27.4				26/11/2014	01:00	17.8
27/5/2013	02:00	20				26/8/2013	03:00	27.3				27/11/2013	07:00	16.8				26/2/2014	02:00	14.8				27/5/2014	02:00	21.5				26/8/2014	02:00	27.4				26/11/2014	02:00	17.9
27/5/2013	03:00	20.1				26/8/2013	04:00	27.3				27/11/2013	08:00	16.9				26/2/2014	03:00	14.7				27/5/2014	03:00	21.5				26/8/2014	03:00	27.3				26/11/2014	03:00	17.9
27/5/2013	04:00	20.1				26/8/2013	05:00	27.3				27/11/2013	09:00	17				26/2/2014	04:00	14.7				27/5/2014	04:00	21.5				26/8/2014	04:00	27.3				26/11/2014	04:00	17.9
27/5/2013	05:00	20.1				26/8/2013	06:00	27.2				27/11/2013	10:00	16.9				26/2/2014	05:00	14.6				27/5/2014	05:00	21.5				26/8/2014	05:00	27.1				26/11/2014	05:00	17.9
27/5/2013	06:00	20.1				26/8/2013	07:00	27.2				27/11/2013	11:00	17				26/2/2014	06:00	14.6				27/5/2014	06:00	21.5				26/8/2014	06:00	27.1				26/11/2014	06:00	17.9
27/5/2013	07:00	19.9				26/8/2013	08:00	27.2				27/11/2013	12:00	16.9				26/2/2014	07:00	14.5				27/5/2014	07:00	21.5				26/8/2014	07:00	27.1				26/11/2014	07:00	17.9
27/5/2013	08:00	19.8				26/8/2013	09:00	27.2				27/11/2013	13:00	16.9				26/2/2014	08:00	14.5				27/5/2014	08:00	21.4				26/8/2014	08:00	27.1				26/11/2014	08:00	17.9
27/5/2013	09:00	19.8				26/8/2013	10:00	27.2				27/11/2013	14:00	16.9				26/2/2014	09:00	14.5				27/5/2014	09:00	21.4				26/8/2014	09:00	27.2				26/11/2014	09:00	17.8
27/5/2013	10:00	19.8				26/8/2013	11:00	27.3				27/11/2013	15:00	16.8				26/2/2014	10:00	14.6				27/5/2014	10:00	21.4				26/8/2014	10:00	27.2				26/11/2014	10:00	17.8
27/5/2013	11:00	19.9				26/8/2013	12:00	27.3				27/11/2013	16:00	16.8				26/2/2014	11:00	14.7				27/5/2014	11:00	21.5				26/8/2014	11:00	27.2				26/11/2014	11:00	17.8
27/5/2013	12:00	19.9				26/8/2013	13:00	27.4				27/11/2013	17:00	16.7				26/2/2014	12:00	14.7				27/5/2014	12:00	21.4				26/8/2014	12:00	27.2				26/11/2014	12:00	17.7
27/5/2013	13:00	20				26/8/2013	14:00	27.4				27/11/2013	18:00	16.8				26/2/2014	13:00	14.8				27/5/2014	13:00	21.3				26/8/2014	13:00	27.2				26/11/2014	13:00	17.7
27/5/2013	14:00	20				26/8/2013	15:00	27.4				27/11/2013	19:00	16.7				26/2/2014	14:00	14.8				27/5/2014	14:00	21.3				26/8/2014	14:00	27.3				26/11/2014	14:00	17.8
27/5/2013	15:00	20				26/8/2013	16:00	27.4				27/11/2013	20:00	16.8				26/2/2014	15:00	14.9				27/5/2014	15:00	21.5				26/8/2014	15:00	27.3				26/11/2014	15:00	17.9
27/5/2013	16:00	20.1				26/8/2013	17:00	27.4				27/11/2013	21:00	16.8				26/2/2014	16:00	14.9				27/5/2014	16:00	21.6				26/8/2014	16:00	27.3				26/11/2014	16:00	17.9
27/5/2013	17:00	20.1				26/8/2013	18:00	27.4				27/11/2013	22:00	16.8				26/2/2014	17:00	14.9				27/5/2014	17:00	21.8				26/8/2014	17:00	27.3				26/11/2014	17:00	17.9
27/5/2013	18:00	20.2				26/8/2013	19:00	27.4				27/11/2013	23:00	16.9				26/2/2014	18:00	14.9				27/5/2014	18:00	21.9				26/8/2014	18:00	27.4				26/11/2014	18:00	17.9
27/5/2013	19:00	20.2				26/8/2013	20:00	27.5				28/11/2013	00:00	16.9				26/2/2014	19:00	14.9				27/5/2014	19:00	22				26/8/2014	19:00	27.4				26/11/2014	19:00	17.9
27/5/2013	20:00	20.2				26/8/2013	21:00	27.5				28/11/2013	01:00	16.9				26/2/2014	20:00	14.9				27/5/2014	20:00	22.1				26/8/2014	20:00	27.4				26/11/2014	20:00	17.9
27/5/2013	21:00	20.3				26/8/2013	22:00	27.5				28/11/2013	02:00	16.8				26/2/2014	21:00	14.8				27/5/2014	21:00	22				26/8/2014	21:00	27.5				26/11/2014	21:00	17.8
27/5/2013	22:00	20.3				26/8/2013	23:00	27.5				28/11/2013	03:00	16.7				26/2/2014	22:00	14.8				27/5/2014	22:00	22				26/8/2014	22:00	27.5				26/11/2014	22:00	17.8
27/5/2013	23:00	20.3				27/8/2013	00:00	27.5				28/11/2013	04:00	16.6				26/2/2014	23:00	14.9				27/5/2014	23:00	22				26/8/2014	23:00	27.5				26/11/2014	23:00	17.7
28/5/2013	00:00	20.3				27/8/2013	01:00	27.5				28/11/2013	05:00	16.6				27/2/2014	00:00	14.9				28/5/2014	00:00	21.9				27/8/2014	00:00	27.5				27/11/2014	00:00	17.7
28/5/2013	01:00	20.3				27/8/2013	02:00	27.5				28/11/2013	06:00	16.5				27/2/2014	01:00	14.9				28/5/2014	01:00	21.8				27/8/2014	01:00	27.5				27/11/2014	01:00	17.7
28/5/2013	02:00	20.2				27/8/2013	03:00	27.5				28/11/2013	07:00	16.5				27/2/2014	02:00	14.9				28/5/2014	02:00	21.7				27/8/2014	02:00	27.4				27/11/2014	02:00	17.7
28/5/2013	03:00	20.2				27/8/2013	04:00	27.5				28/11/2013	08:00	16.5				27/2/2014	03:00	14.9				28/5/2014	03:00	21.8				27/8/2014	03:00	27.4				27/11/2014	03:00	17.8
28/5/2013	04:00	20.2				27/8/2013	05:00	27.5				28/11/2013	09:00	16.5				27/2/2014	04:00	14.8				28/5/2014	04:00	21.8				27/8/2014	04:00	27.4				27/11/2014	04:00	17.7
28/5/2013	05:00	20.2				27/8/2013	06:00	27.5				28/11/2013	10:00	16.5				27/2/2014	05:00	14.7				28/5/2014	05:00	21.7				27/8/2014	05:00	27.4				27/11/2014	05:00	17.7
28/5/2013	06:00	20.3				27/8/2013	07:00	27.4				28/11/2013	11:00	16.5				27/2/2014	06:00	14.6				28/5/2014	06:00	21.7				27/8/2014	06:00	27.3				27/11/2014	06:00	17.7
28/5/2013	07:00	20.3				27/8/2013	08:00	27.4				28/11/2013	12:00	16.6				27/2/2014	07:00	14.6				28/5/2014	07:00	21.6				27/8/2014	07:00	27.3				27/11/2014	07:00	17.7
28/5/2013	08:00	20.2				27/8/2013	09:00	27.5				28/11/2013	13:00	16.5				27/2/2014	08:00	14.5				28/5/2014	08:00	21.5				27/8/2014	08:00	27.3				27/11/2014	08:00	17.7
28/5/2013	09:00	20.2				27/8/2013	10:00	27.5				28/11/2013	14:00	16.5				27/2/2014	09:00	14.6				28/5/2014	09:00	21.6				27/8/2014	09:00	27.3				27/11/2014	09:00	17.6
28/5/2013	10:00	20.2				27/8/2013	11:00	27.5				28/11/2013	15:00	16.4				27/2/2014	10:00	14.6				28/5/2014	10:00	21.6				27/8/2014	10:00	27.3				27/11/2014	10:00	17.6
28/5/2013	11:00	20.2				27/8/2013	12:00	27.6				28/11/2013	16:00	16.4				27/2/2014	11:00	14.7				28/5/2014	11:00	21.6				27/8/2014	11:00	27.4				27/11/2014	11:00	17.6
28/5/2013	12:00	20.2				27/8/2013	13:00	27.6				28/11/2013	17:00	16.4				27/2/2014	12:00	14.7				28/5/2014	12:00	21.6				27/8/2014	12:00	27.4				27/11/2014	12:00	17.6
28/5/2013	13:00	20.3				27/8/2013	14:00	27.6				28/11/2013	18:00	16.4				27/2/2014	13:00	14.8				28/5/2014	13:00	21.6				27/8/2014	13:00	27.4				27/11/2014	13:00	17.6
28/5/2013	14:00	20.3				27/8/2013	15:00	27.7				28/11/2013	19:00	16.3				27/2/2014	14:00	14.8				28/5/2014	14:00	21.7				27/8/2014	14:00	27.4				27/11/2014	14:00	17.7
28/5/2013	15:00	20.3				27/8/2013	16:00	27.7				28/11/2013	20:00	16.3				27/2/2014	15:00	14.9				28/5/2014	15:00	21.7				27/8/2014	15:00	27.4				27/11/2014	15:00	17.7
28/5/2013	16:00	20.3				27/8/2013	17:00	27.7				28/11/2013	21:00	16.4				27/2/2014	16:00	14.9				28/5/2014	16:00	21.8				27/8/2014	16:00	27.5				27/11/2014	16:00	17.7
28/5/2013	17:00	20.3				27/8/2013	18:00	27.7				28/11/2013	22:00	16.4				27/2/2014	17:00	15				28/5/2014	17:00	21.8				27/8/2014	17:00	27.5				27/11/2014	17:00	17.8
28/5/2013	18:00	20.3				27/8/2013	19:00	27.7				28/11/2013	23:00	16.4				27/2/2014	18:00	15				28/5/2014	18:00	21.8				27/8/2014	18:00	27.6				27/11/2014	18:00	17.8
28/5/2013	19:00	20.3				27/8/2013	20:00	27.7				29/11/2013	00:00	16.4				27/2/2014	19:00	14.9				28/5/2014	19:00	21.8				27/8/2014	19:00	27.6				27/11/2014	19:00	17.8
28/5/2013	20:00	20.3				27/8/2013	21:00	27.6				29/11/2013	01:00	16.4				27/2/2014	20:00	14.9				28/5/2014	20:00	21.8				27/8/2014	20:00	27.6				27/11/2014	20:00	17.8
28/5/2013	21:00	20.3				27/8/2013	22:00	27.6				29/11/2013	02:00	16.4				27/2/2014	21:00	14.9				28/5/2014	21:00	21.8				27/8/2014	21:00	27.6				27/11/2014	21:00	17.7
28/5/2013	22:00	20.3				27/8/2013	23:00	27.5				29/11/2013	03:00	16.2				27/2/2014	22:00	14.9				28/5/2014	22:00	21.8				27/8/2014	22:00	27.6				27/11/2014	22:00	17.7
28/5/2013	23:00	20.3				28/8/2013	00:00	27.5				29/11/2013	04:00	16.1				27/2/2014	23:00	14.9				28/5/2014	23:00	21.8				27/8/2014	23:00	27.6				27/11/2014	23:00	17.7
29/5/2013	00:00	20.2				28/8/2013	01:00	27.5				29/11/2013	05:00	16.1				28/2/2014	00:00	14.9				29/5/2014	00:00	21.7				28/8/2014	00:00	27.6				28/11/2014	00:00	17.7
29/5/2013	01:00	20.2				28/8/2013	02:00	27.5				29/11/2013	06:00	16				28/2/2014	01:00	15				29/5/2014	01:00	21.7				28/8/2014	01:00	27.6				28/11/2014	01:00	17.6
29/5/2013	02:00	20.2				28/8/2013	03:00	27.4				29/11/2013	07:00	16				28/2/2014	02:00	15				29/5/2014	02:00	21.7				28/8/2014	02:00	27.5				28/11/2014	02:00	17.6
29/5/2013	03:00	20.2				28/8/2013	04:00	27.4				29/11/2013	08:00	15.9				28/2/2014	03:00	15				29/5/2014	03:00	21.7				28/8/2014	03:00	27.5				28/11/2014	03:00	17.6
29/5/2013	04:00	20.1				28/8/2013	05:00	27.4				29/11/2013	09:00	16				28/2/2014	04:00	14.9				29/5/2014	04:00	21.6				28/8/2014	04:00	27.4				28/11/2014	04:00	17.6
29/5/2013	05:00	20.1				28/8/2013	06:00	27.4				29/11/2013	10:00	16.1				28/2/2014	05:00	14.9				29/5/2014	05:00	21.6				28/8/2014	05:00	27.4				28/11/2014	05:00	17.6
29/5/2013	06:00	20.1				28/8/2013	07:00	27.4				29/11/2013	11:00	16.1				28/2/2014	06:00	14.8				29/5/2014	06:00	21.6				28/8/2014	06:00	27.4				28/11/2014	06:00	17.7
29/5/2013	07:00	20				28/8/2013	08:00	27.4				29/11/2013	12:00	16.1				28/2/2014	07:00	14.7				29/5/2014	07:00	21.5				28/8/2014	07:00	27.3				28/11/2014	07:00	17.7
29/5/2013	08:00	20				28/8/2013	09:00	27.4				29/11/2013	13:00	16.2				28/2/2014	08:00	14.7				29/5/2014	08:00	21.5				28/8/2014	08:00	27.3				28/11/2014	08:00	17.7
29/5/2013	09:00	19.9				28/8/2013	10:00	27.4				29/11/2013	14:00	16.2				28/2/2014	09:00	14.6				29/5/2014	09:00	21.4				28/8/2014	09:00	27.3				28/11/2014	09:00	17.7
29/5/2013	10:00	19.9				28/8/2013	11:00	27.5				29/11/2013	15:00	16.1				28/2/2014	10:00	14.7				29/5/2014	10:00	21.4				28/8/2014	10:00	27.3				28/11/2014	10:00	17.7
29/5/2013	11:00	19.9				28/8/2013	12:00	27.5				29/11/2013	16:00	16.1				28/2/2014	11:00	14.8				29/5/2014	11:00	21.4				28/8/2014	11:00	27.3				28/11/2014	11:00	17.7
29/5/2013	12:00	20				28/8/2013	13:00	27.6				29/11/2013	17:00	16				28/2/2014	12:00	14.9				29/5/2014	12:00	21.3				28/8/2014	12:00	27.4				28/11/2014	12:00	17.7
29/5/2013	13:00	20				28/8/2013	14:00	27.6				29/11/2013	18:00	16.1				28/2/2014	13:00	15				29/5/2014	13:00	21.3				28/8/2014	13:00	27.4				28/11/2014	13:00	17.7
29/5/2013	14:00	20				28/8/2013	15:00	27.7				29/11/2013	19:00	16				28/2/2014	14:00	15				29/5/2014	14:00	21.2				28/8/2014	14:00	27.5				28/11/2014	14:00	17.7
29/5/2013	15:00	20				28/8/2013	16:00	27.8				29/11/2013	20:00	16				28/2/2014	15:00	15.1				29/5/2014	15:00	21.1				28/8/2014	15:00	27.5				28/11/2014	15:00	17.7
29/5/2013	16:00	20				28/8/2013	17:00	27.8				29/11/2013	21:00	16.1				28/2/2014	16:00	15.1				29/5/2014	16:00	21				28/8/2014	16:00	27.5				28/11/2014	16:00	17.7
29/5/2013	17:00	20				28/8/2013	18:00	27.8				29/11/2013	22:00	16.1				28/2/2014	17:00	15.1				29/5/2014	17:00	21				28/8/2014	17:00	27.5				28/11/2014	17:00	17.7
29/5/2013	18:00	20.1				28/8/2013	19:00	27.8				29/11/2013	23:00	16.2				28/2/2014	18:00	15.1				29/5/2014	18:00	21				28/8/2014	18:00	27.6				28/11/2014	18:00	17.8
29/5/2013	19:00	20.1				28/8/2013	20:00	27.8				30/11/2013	00:00	16.2				28/2/2014	19:00	15				29/5/2014	19:00	21				28/8/2014	19:00	27.6				28/11/2014	19:00	17.8
29/5/2013	20:00	20.1				28/8/2013	21:00	27.7				30/11/2013	01:00	16.2				28/2/2014	20:00	15				29/5/2014	20:00	21				28/8/2014	20:00	27.5				28/11/2014	20:00	17.8
29/5/2013	21:00	20.2				28/8/2013	22:00	27.7				30/11/2013	02:00	16.2				28/2/2014	21:00	15				29/5/2014	21:00	20.9				28/8/2014	21:00	27.5				28/11/2014	21:00	17.8
29/5/2013	22:00	20.2				28/8/2013	23:00	27.6				30/11/2013	03:00	16.2				28/2/2014	22:00	14.9				29/5/2014	22:00	20.8				28/8/2014	22:00	27.5				28/11/2014	22:00	17.8
29/5/2013	23:00	20.2				29/8/2013	00:00	27.6				30/11/2013	04:00	16.1				28/2/2014	23:00	15				29/5/2014	23:00	20.8				28/8/2014	23:00	27.5				28/11/2014	23:00	17.8
30/5/2013	00:00	20.2				29/8/2013	01:00	27.6				30/11/2013	05:00	16.1				1/3/2014	00:00	15				30/5/2014	00:00	20.8				29/8/2014	00:00	27.5				29/11/2014	00:00	17.8
30/5/2013	01:00	20.2				29/8/2013	02:00	27.6				30/11/2013	06:00	16				1/3/2014	01:00	15				30/5/2014	01:00	20.7				29/8/2014	01:00	27.5				29/11/2014	01:00	17.8
30/5/2013	02:00	20.2				29/8/2013	03:00	27.5				30/11/2013	07:00	16				1/3/2014	02:00	15.1				30/5/2014	02:00	20.7				29/8/2014	02:00	27.5				29/11/2014	02:00	17.9
30/5/2013	03:00	20.1				29/8/2013	04:00	27.5				30/11/2013	08:00	16				1/3/2014	03:00	15.1				30/5/2014	03:00	20.7				29/8/2014	03:00	27.4				29/11/2014	03:00	17.9
30/5/2013	04:00	20.1				29/8/2013	05:00	27.4				30/11/2013	09:00	16				1/3/2014	04:00	15.1				30/5/2014	04:00	20.6				29/8/2014	04:00	27.4				29/11/2014	04:00	17.9
30/5/2013	05:00	20.1				29/8/2013	06:00	27.4				30/11/2013	10:00	16				1/3/2014	05:00	15				30/5/2014	05:00	20.6				29/8/2014	05:00	27.4				29/11/2014	05:00	17.9
30/5/2013	06:00	20.1				29/8/2013	07:00	27.4				30/11/2013	11:00	16.1				1/3/2014	06:00	14.8				30/5/2014	06:00	20.6				29/8/2014	06:00	27.4				29/11/2014	06:00	18
30/5/2013	07:00	20				29/8/2013	08:00	27.3				30/11/2013	12:00	16.1				1/3/2014	07:00	14.8				30/5/2014	07:00	20.5				29/8/2014	07:00	27.3				29/11/2014	07:00	18
30/5/2013	08:00	20				29/8/2013	09:00	27.3				30/11/2013	13:00	16.1				1/3/2014	08:00	14.8				30/5/2014	08:00	20.5				29/8/2014	08:00	27.2				29/11/2014	08:00	17.9
30/5/2013	09:00	20				29/8/2013	10:00	27.3				30/11/2013	14:00	16.1				1/3/2014	09:00	14.7				30/5/2014	09:00	20.5				29/8/2014	09:00	27.2				29/11/2014	09:00	17.9
30/5/2013	10:00	20				29/8/2013	11:00	27.3				30/11/2013	15:00	16.1				1/3/2014	10:00	14.7				30/5/2014	10:00	20.5				29/8/2014	10:00	27.2				29/11/2014	10:00	17.9
30/5/2013	11:00	20.1				29/8/2013	12:00	27.3				30/11/2013	16:00	16				1/3/2014	11:00	14.7				30/5/2014	11:00	20.6				29/8/2014	11:00	27.3				29/11/2014	11:00	17.9
30/5/2013	12:00	20.2				29/8/2013	13:00	27.4				30/11/2013	17:00	16				1/3/2014	12:00	14.8				30/5/2014	12:00	20.5				29/8/2014	12:00	27.3				29/11/2014	12:00	17.9
30/5/2013	13:00	20.2				29/8/2013	14:00	27.4				30/11/2013	18:00	15.9				1/3/2014	13:00	14.8				30/5/2014	13:00	20.4				29/8/2014	13:00	27.3				29/11/2014	13:00	17.9
30/5/2013	14:00	20.2				29/8/2013	15:00	27.5				30/11/2013	19:00	15.9				1/3/2014	14:00	14.8				30/5/2014	14:00	20.5				29/8/2014	14:00	27.3				29/11/2014	14:00	17.9
30/5/2013	15:00	20.3				29/8/2013	16:00	27.5				30/11/2013	20:00	15.9				1/3/2014	15:00	14.9				30/5/2014	15:00	20.5				29/8/2014	15:00	27.3				29/11/2014	15:00	17.9
30/5/2013	16:00	20.3				29/8/2013	17:00	27.5				30/11/2013	21:00	15.9				1/3/2014	16:00	14.9				30/5/2014	16:00	20.5				29/8/2014	16:00	27.3				29/11/2014	16:00	17.9
30/5/2013	17:00	20.4				29/8/2013	18:00	27.5				30/11/2013	22:00	15.9				1/3/2014	17:00	14.9				30/5/2014	17:00	20.6				29/8/2014	17:00	27.3				29/11/2014	17:00	17.9
30/5/2013	18:00	20.4				29/8/2013	19:00	27.5				30/11/2013	23:00	16				1/3/2014	18:00	14.8				30/5/2014	18:00	20.6				29/8/2014	18:00	27.3				29/11/2014	18:00	17.9
30/5/2013	19:00	20.4				29/8/2013	20:00	27.5				1/12/2013	00:00	16.1				1/3/2014	19:00	14.7				30/5/2014	19:00	20.7				29/8/2014	19:00	27.3				29/11/2014	19:00	17.9
30/5/2013	20:00	20.4				29/8/2013	21:00	27.5				1/12/2013	01:00	16.1				1/3/2014	20:00	14.7				30/5/2014	20:00	20.7				29/8/2014	20:00	27.3				29/11/2014	20:00	17.9
30/5/2013	21:00	20.3				29/8/2013	22:00	27.5				1/12/2013	02:00	16.2				1/3/2014	21:00	14.7				30/5/2014	21:00	20.8				29/8/2014	21:00	27.3				29/11/2014	21:00	17.9
30/5/2013	22:00	20.3				29/8/2013	23:00	27.4				1/12/2013	03:00	16.1				1/3/2014	22:00	14.6				30/5/2014	22:00	20.8				29/8/2014	22:00	27.4				29/11/2014	22:00	17.9
30/5/2013	23:00	20.3				30/8/2013	00:00	27.4				1/12/2013	04:00	16.1				1/3/2014	23:00	14.7				30/5/2014	23:00	20.8				29/8/2014	23:00	27.4				29/11/2014	23:00	17.9
31/5/2013	00:00	20.2				30/8/2013	01:00	27.3				1/12/2013	05:00	16.1				2/3/2014	00:00	14.8				31/5/2014	00:00	20.8				30/8/2014	00:00	27.4				30/11/2014	00:00	17.9
31/5/2013	01:00	20.2				30/8/2013	02:00	27.3				1/12/2013	06:00	16.1				2/3/2014	01:00	14.8				31/5/2014	01:00	20.8				30/8/2014	01:00	27.4				30/11/2014	01:00	17.9
31/5/2013	02:00	20.2				30/8/2013	03:00	27.3				1/12/2013	07:00	16				2/3/2014	02:00	14.8				31/5/2014	02:00	20.7				30/8/2014	02:00	27.4				30/11/2014	02:00	17.9
31/5/2013	03:00	20				30/8/2013	04:00	27.3				1/12/2013	08:00	16.1				2/3/2014	03:00	14.9				31/5/2014	03:00	20.7				30/8/2014	03:00	27.4				30/11/2014	03:00	17.9
31/5/2013	04:00	20				30/8/2013	05:00	27.2				1/12/2013	09:00	16.1				2/3/2014	04:00	14.9				31/5/2014	04:00	20.7				30/8/2014	04:00	27.3				30/11/2014	04:00	17.9
31/5/2013	05:00	20				30/8/2013	06:00	27.2				1/12/2013	10:00	16.2				2/3/2014	05:00	14.8				31/5/2014	05:00	20.6				30/8/2014	05:00	27.3				30/11/2014	05:00	17.9
31/5/2013	06:00	20				30/8/2013	07:00	27.1				1/12/2013	11:00	16.2				2/3/2014	06:00	14.7				31/5/2014	06:00	20.6				30/8/2014	06:00	27.3				30/11/2014	06:00	17.9
31/5/2013	07:00	20				30/8/2013	08:00	27.1				1/12/2013	12:00	16.3				2/3/2014	07:00	14.5				31/5/2014	07:00	20.5				30/8/2014	07:00	27.3				30/11/2014	07:00	17.9
31/5/2013	08:00	20				30/8/2013	09:00	27				1/12/2013	13:00	16.3				2/3/2014	08:00	14.5				31/5/2014	08:00	20.5				30/8/2014	08:00	27.2				30/11/2014	08:00	17.9
31/5/2013	09:00	20				30/8/2013	10:00	27				1/12/2013	14:00	16.4				2/3/2014	09:00	14.5				31/5/2014	09:00	20.5				30/8/2014	09:00	27.2				30/11/2014	09:00	17.9
31/5/2013	10:00	20				30/8/2013	11:00	27.1				1/12/2013	15:00	16.3				2/3/2014	10:00	14.6				31/5/2014	10:00	20.5				30/8/2014	10:00	27.2				30/11/2014	10:00	17.9
31/5/2013	11:00	20.1				30/8/2013	12:00	27.1				1/12/2013	16:00	16.3				2/3/2014	11:00	14.7				31/5/2014	11:00	20.6				30/8/2014	11:00	27.2				30/11/2014	11:00	17.9
31/5/2013	12:00	20.1				30/8/2013	13:00	27.1				1/12/2013	17:00	16.3				2/3/2014	12:00	14.8				31/5/2014	12:00	20.5				30/8/2014	12:00	27.3				30/11/2014	12:00	17.9
31/5/2013	13:00	20.2				30/8/2013	14:00	27.2				1/12/2013	18:00	16.2				2/3/2014	13:00	14.9				31/5/2014	13:00	20.5				30/8/2014	13:00	27.3				30/11/2014	13:00	18
31/5/2013	14:00	20.2				30/8/2013	15:00	27.2				1/12/2013	19:00	16.1				2/3/2014	14:00	14.9				31/5/2014	14:00	20.5				30/8/2014	14:00	27.3				30/11/2014	14:00	18
31/5/2013	15:00	20.3				30/8/2013	16:00	27.2				1/12/2013	20:00	16.2				2/3/2014	15:00	15				31/5/2014	15:00	20.4				30/8/2014	15:00	27.4				30/11/2014	15:00	18
31/5/2013	16:00	20.3				30/8/2013	17:00	27.3				1/12/2013	21:00	16.1				2/3/2014	16:00	15				31/5/2014	16:00	20.3				30/8/2014	16:00	27.4				30/11/2014	16:00	18
31/5/2013	17:00	20.4				30/8/2013	18:00	27.3				1/12/2013	22:00	16.2				2/3/2014	17:00	15				31/5/2014	17:00	20.3				30/8/2014	17:00	27.4				30/11/2014	17:00	18
31/5/2013	18:00	20.4				30/8/2013	19:00	27.3				1/12/2013	23:00	16.3				2/3/2014	18:00	15				31/5/2014	18:00	20.3				30/8/2014	18:00	27.4				30/11/2014	18:00	18
31/5/2013	19:00	20.4				30/8/2013	20:00	27.2				2/12/2013	00:00	16.3				2/3/2014	19:00	14.9				31/5/2014	19:00	20.3				30/8/2014	19:00	27.4				30/11/2014	19:00	18
31/5/2013	20:00	20.3				30/8/2013	21:00	27.2				2/12/2013	01:00	16.3				2/3/2014	20:00	14.9				31/5/2014	20:00	20.2				30/8/2014	20:00	27.4				30/11/2014	20:00	18
31/5/2013	21:00	20.3				30/8/2013	22:00	27.2				2/12/2013	02:00	16.3				2/3/2014	21:00	14.9				31/5/2014	21:00	20.2				30/8/2014	21:00	27.5				30/11/2014	21:00	18
31/5/2013	22:00	20.2				30/8/2013	23:00	27.2				2/12/2013	03:00	16.3				2/3/2014	22:00	14.9				31/5/2014	22:00	20.2				30/8/2014	22:00	27.5				30/11/2014	22:00	18
31/5/2013	23:00	20.2				31/8/2013	00:00	27.1				2/12/2013	04:00	16.3				2/3/2014	23:00	14.8				31/5/2014	23:00	20.2				30/8/2014	23:00	27.5				30/11/2014	23:00	18
1/6/2013	00:00	20.2				31/8/2013	01:00	27.1				2/12/2013	05:00	16.2				3/3/2014	00:00	14.8				1/6/2014	00:00	20.1				31/8/2014	00:00	27.5				1/12/2014	00:00	18
1/6/2013	01:00	20.2				31/8/2013	02:00	27.1				2/12/2013	06:00	16.1				3/3/2014	01:00	14.8				1/6/2014	01:00	20				31/8/2014	01:00	27.5				1/12/2014	01:00	18
1/6/2013	02:00	20.1				31/8/2013	03:00	27				2/12/2013	07:00	16				3/3/2014	02:00	14.8				1/6/2014	02:00	19.9				31/8/2014	02:00	27.4				1/12/2014	02:00	18
1/6/2013	03:00	20.1				31/8/2013	04:00	27				2/12/2013	08:00	15.9				3/3/2014	03:00	14.9				1/6/2014	03:00	19.8				31/8/2014	03:00	27.4				1/12/2014	03:00	18
1/6/2013	04:00	20				31/8/2013	05:00	26.9				2/12/2013	09:00	15.9				3/3/2014	04:00	14.8				1/6/2014	04:00	19.8				31/8/2014	04:00	27.4				1/12/2014	04:00	18
1/6/2013	05:00	20				31/8/2013	06:00	26.9				2/12/2013	10:00	15.9				3/3/2014	05:00	14.8				1/6/2014	05:00	19.8				31/8/2014	05:00	27.4				1/12/2014	05:00	18
1/6/2013	06:00	20				31/8/2013	07:00	26.8				2/12/2013	11:00	16				3/3/2014	06:00	14.7				1/6/2014	06:00	19.7				31/8/2014	06:00	27.4				1/12/2014	06:00	18
1/6/2013	07:00	20				31/8/2013	08:00	26.8				2/12/2013	12:00	16				3/3/2014	07:00	14.6				1/6/2014	07:00	19.7				31/8/2014	07:00	27.4				1/12/2014	07:00	18
1/6/2013	08:00	20				31/8/2013	09:00	26.8				2/12/2013	13:00	16.1				3/3/2014	08:00	14.5				1/6/2014	08:00	19.7				31/8/2014	08:00	27.4				1/12/2014	08:00	18
1/6/2013	09:00	20				31/8/2013	10:00	26.8				2/12/2013	14:00	16.1				3/3/2014	09:00	14.5				1/6/2014	09:00	19.7				31/8/2014	09:00	27.4				1/12/2014	09:00	18
1/6/2013	10:00	20				31/8/2013	11:00	26.8				2/12/2013	15:00	16.2				3/3/2014	10:00	14.5				1/6/2014	10:00	19.7				31/8/2014	10:00	27.4				1/12/2014	10:00	18
1/6/2013	11:00	20				31/8/2013	12:00	26.9				2/12/2013	16:00	16.2				3/3/2014	11:00	14.5				1/6/2014	11:00	19.8				31/8/2014	11:00	27.4				1/12/2014	11:00	18
1/6/2013	12:00	20				31/8/2013	13:00	26.9				2/12/2013	17:00	16.2				3/3/2014	12:00	14.6				1/6/2014	12:00	19.8				31/8/2014	12:00	27.4				1/12/2014	12:00	18
1/6/2013	13:00	20				31/8/2013	14:00	26.9				2/12/2013	18:00	16.1				3/3/2014	13:00	14.7				1/6/2014	13:00	19.8				31/8/2014	13:00	27.4				1/12/2014	13:00	18.1
1/6/2013	14:00	20.1				31/8/2013	15:00	27				2/12/2013	19:00	16.1				3/3/2014	14:00	14.7				1/6/2014	14:00	19.9				31/8/2014	14:00	27.5				1/12/2014	14:00	18.1
1/6/2013	15:00	20.1				31/8/2013	16:00	27				2/12/2013	20:00	16				3/3/2014	15:00	14.7				1/6/2014	15:00	19.9				31/8/2014	15:00	27.5				1/12/2014	15:00	18.1
1/6/2013	16:00	20.1				31/8/2013	17:00	27				2/12/2013	21:00	16				3/3/2014	16:00	14.8				1/6/2014	16:00	20				31/8/2014	16:00	27.5				1/12/2014	16:00	18.1
1/6/2013	17:00	20.2				31/8/2013	18:00	27				2/12/2013	22:00	16				3/3/2014	17:00	14.8				1/6/2014	17:00	20.1				31/8/2014	17:00	27.5				1/12/2014	17:00	18.1
1/6/2013	18:00	20.2				31/8/2013	19:00	27				2/12/2013	23:00	16.1				3/3/2014	18:00	14.9				1/6/2014	18:00	20.2				31/8/2014	18:00	27.5				1/12/2014	18:00	18.1
1/6/2013	19:00	20.2				31/8/2013	20:00	27				3/12/2013	00:00	16.1				3/3/2014	19:00	14.8				1/6/2014	19:00	20.2				31/8/2014	19:00	27.5				1/12/2014	19:00	18.1
1/6/2013	20:00	20.2				31/8/2013	21:00	27				3/12/2013	01:00	16.2				3/3/2014	20:00	14.8				1/6/2014	20:00	20.3				31/8/2014	20:00	27.5				1/12/2014	20:00	18.1
1/6/2013	21:00	20.2				31/8/2013	22:00	27				3/12/2013	02:00	16.2				3/3/2014	21:00	14.8				1/6/2014	21:00	20.4				31/8/2014	21:00	27.5				1/12/2014	21:00	18.1
1/6/2013	22:00	20.2				31/8/2013	23:00	26.9				3/12/2013	03:00	16.2				3/3/2014	22:00	14.7				1/6/2014	22:00	20.4				31/8/2014	22:00	27.5				1/12/2014	22:00	18.1
1/6/2013	23:00	20.2				1/9/2013	00:00	26.9				3/12/2013	04:00	16.2				3/3/2014	23:00	14.9				1/6/2014	23:00	20.4				31/8/2014	23:00	27.5				1/12/2014	23:00	18.1
2/6/2013	00:00	20.1				1/9/2013	01:00	26.9				3/12/2013	05:00	16.1				4/3/2014	00:00	14.9				2/6/2014	00:00	20.4				1/9/2014	00:00	27.5				2/12/2014	00:00	18.1
2/6/2013	01:00	20.1				1/9/2013	02:00	26.9				3/12/2013	06:00	16				4/3/2014	01:00	15				2/6/2014	01:00	20.4				1/9/2014	01:00	27.5				2/12/2014	01:00	18.1
2/6/2013	02:00	20.1				1/9/2013	03:00	26.8				3/12/2013	07:00	15.9				4/3/2014	02:00	15				2/6/2014	02:00	20.4				1/9/2014	02:00	27.5				2/12/2014	02:00	18.1
2/6/2013	03:00	20				1/9/2013	04:00	26.8				3/12/2013	08:00	15.9				4/3/2014	03:00	15				2/6/2014	03:00	20.4				1/9/2014	03:00	27.5				2/12/2014	03:00	18.1
2/6/2013	04:00	20				1/9/2013	05:00	26.8				3/12/2013	09:00	15.8				4/3/2014	04:00	15				2/6/2014	04:00	20.3				1/9/2014	04:00	27.5				2/12/2014	04:00	18
2/6/2013	05:00	20				1/9/2013	06:00	26.7				3/12/2013	10:00	15.8				4/3/2014	05:00	15.1				2/6/2014	05:00	20.2				1/9/2014	05:00	27.5				2/12/2014	05:00	18
2/6/2013	06:00	20				1/9/2013	07:00	26.7				3/12/2013	11:00	15.8				4/3/2014	06:00	15				2/6/2014	06:00	20.1				1/9/2014	06:00	27.5				2/12/2014	06:00	18
2/6/2013	07:00	19.9				1/9/2013	08:00	26.7				3/12/2013	12:00	15.9				4/3/2014	07:00	14.9				2/6/2014	07:00	20.1				1/9/2014	07:00	27.4				2/12/2014	07:00	18
2/6/2013	08:00	19.9				1/9/2013	09:00	26.6				3/12/2013	13:00	15.9				4/3/2014	08:00	14.7				2/6/2014	08:00	20				1/9/2014	08:00	27.4				2/12/2014	08:00	18
2/6/2013	09:00	19.8				1/9/2013	10:00	26.6				3/12/2013	14:00	16				4/3/2014	09:00	14.6				2/6/2014	09:00	20				1/9/2014	09:00	27.4				2/12/2014	09:00	18
2/6/2013	10:00	19.8				1/9/2013	11:00	26.7				3/12/2013	15:00	16.1				4/3/2014	10:00	14.5				2/6/2014	10:00	20				1/9/2014	10:00	27.4				2/12/2014	10:00	18
2/6/2013	11:00	19.8				1/9/2013	12:00	26.7				3/12/2013	16:00	16.1				4/3/2014	11:00	14.5				2/6/2014	11:00	20.1				1/9/2014	11:00	27.4				2/12/2014	11:00	18
2/6/2013	12:00	19.8				1/9/2013	13:00	26.7				3/12/2013	17:00	16				4/3/2014	12:00	14.6				2/6/2014	12:00	20.1				1/9/2014	12:00	27.4				2/12/2014	12:00	18
2/6/2013	13:00	19.8				1/9/2013	14:00	26.8				3/12/2013	18:00	15.9				4/3/2014	13:00	14.7				2/6/2014	13:00	20.1				1/9/2014	13:00	27.4				2/12/2014	13:00	18
2/6/2013	14:00	19.9				1/9/2013	15:00	26.8				3/12/2013	19:00	15.8				4/3/2014	14:00	14.7				2/6/2014	14:00	20.1				1/9/2014	14:00	27.4				2/12/2014	14:00	18
2/6/2013	15:00	20				1/9/2013	16:00	26.8				3/12/2013	20:00	15.8				4/3/2014	15:00	14.8				2/6/2014	15:00	20				1/9/2014	15:00	27.4				2/12/2014	15:00	18
2/6/2013	16:00	20				1/9/2013	17:00	26.8				3/12/2013	21:00	15.7				4/3/2014	16:00	14.8				2/6/2014	16:00	20				1/9/2014	16:00	27.4				2/12/2014	16:00	18
2/6/2013	17:00	20.1				1/9/2013	18:00	26.8				3/12/2013	22:00	15.6				4/3/2014	17:00	14.8				2/6/2014	17:00	19.9				1/9/2014	17:00	27.4				2/12/2014	17:00	18
2/6/2013	18:00	20.1				1/9/2013	19:00	26.8				3/12/2013	23:00	15.7				4/3/2014	18:00	14.8				2/6/2014	18:00	19.9				1/9/2014	18:00	27.4				2/12/2014	18:00	18
2/6/2013	19:00	20.1				1/9/2013	20:00	26.8				4/12/2013	00:00	15.8				4/3/2014	19:00	14.9				2/6/2014	19:00	19.9				1/9/2014	19:00	27.3				2/12/2014	19:00	18
2/6/2013	20:00	20.1				1/9/2013	21:00	26.8				4/12/2013	01:00	15.8				4/3/2014	20:00	14.8				2/6/2014	20:00	19.8				1/9/2014	20:00	27.3				2/12/2014	20:00	18
2/6/2013	21:00	20.1				1/9/2013	22:00	26.7				4/12/2013	02:00	15.9				4/3/2014	21:00	14.8				2/6/2014	21:00	19.8				1/9/2014	21:00	27.2				2/12/2014	21:00	18
2/6/2013	22:00	20				1/9/2013	23:00	26.7				4/12/2013	03:00	15.9				4/3/2014	22:00	14.8				2/6/2014	22:00	19.9				1/9/2014	22:00	27.2				2/12/2014	22:00	18
2/6/2013	23:00	20				2/9/2013	00:00	26.7				4/12/2013	04:00	15.9				4/3/2014	23:00	14.8				2/6/2014	23:00	19.9				1/9/2014	23:00	27.2				2/12/2014	23:00	18
3/6/2013	00:00	20				2/9/2013	01:00	26.7				4/12/2013	05:00	15.9				5/3/2014	00:00	14.8				3/6/2014	00:00	19.8				2/9/2014	00:00	27.2				3/12/2014	00:00	18
3/6/2013	01:00	20				2/9/2013	02:00	26.7				4/12/2013	06:00	15.7				5/3/2014	01:00	14.8				3/6/2014	01:00	19.8				2/9/2014	01:00	27.1				3/12/2014	01:00	18
3/6/2013	02:00	20				2/9/2013	03:00	26.6				4/12/2013	07:00	15.6				5/3/2014	02:00	14.9				3/6/2014	02:00	19.7				2/9/2014	02:00	27.1				3/12/2014	02:00	18
3/6/2013	03:00	20				2/9/2013	04:00	26.6				4/12/2013	08:00	15.6				5/3/2014	03:00	14.9				3/6/2014	03:00	19.7				2/9/2014	03:00	27.1				3/12/2014	03:00	17.9
3/6/2013	04:00	20				2/9/2013	05:00	26.6				4/12/2013	09:00	15.5				5/3/2014	04:00	14.9				3/6/2014	04:00	19.6				2/9/2014	04:00	27				3/12/2014	04:00	17.8
3/6/2013	05:00	19.9				2/9/2013	06:00	26.6				4/12/2013	10:00	15.5				5/3/2014	05:00	14.9				3/6/2014	05:00	19.5				2/9/2014	05:00	27				3/12/2014	05:00	17.8
3/6/2013	06:00	19.9				2/9/2013	07:00	26.5				4/12/2013	11:00	15.5				5/3/2014	06:00	14.9				3/6/2014	06:00	19.4				2/9/2014	06:00	27				3/12/2014	06:00	17.7
3/6/2013	07:00	19.9				2/9/2013	08:00	26.5				4/12/2013	12:00	15.5				5/3/2014	07:00	14.8				3/6/2014	07:00	19.4				2/9/2014	07:00	26.9				3/12/2014	07:00	17.7
3/6/2013	08:00	19.9				2/9/2013	09:00	26.5				4/12/2013	13:00	15.7				5/3/2014	08:00	14.7				3/6/2014	08:00	19.3				2/9/2014	08:00	26.9				3/12/2014	08:00	17.7
3/6/2013	09:00	19.9				2/9/2013	10:00	26.6				4/12/2013	14:00	15.7				5/3/2014	09:00	14.5				3/6/2014	09:00	19.2				2/9/2014	09:00	26.8				3/12/2014	09:00	17.7
3/6/2013	10:00	19.9				2/9/2013	11:00	26.6				4/12/2013	15:00	15.8				5/3/2014	10:00	14.5				3/6/2014	10:00	19.2				2/9/2014	10:00	26.9				3/12/2014	10:00	17.8
3/6/2013	11:00	19.9				2/9/2013	12:00	26.6				4/12/2013	16:00	15.9				5/3/2014	11:00	14.5				3/6/2014	11:00	19.2				2/9/2014	11:00	26.9				3/12/2014	11:00	17.8
3/6/2013	12:00	19.9				2/9/2013	13:00	26.7				4/12/2013	17:00	15.9				5/3/2014	12:00	14.6				3/6/2014	12:00	19.3				2/9/2014	12:00	26.9				3/12/2014	12:00	17.8
3/6/2013	13:00	19.9				2/9/2013	14:00	26.7				4/12/2013	18:00	15.8				5/3/2014	13:00	14.6				3/6/2014	13:00	19.3				2/9/2014	13:00	26.8				3/12/2014	13:00	17.9
3/6/2013	14:00	20.1				2/9/2013	15:00	26.7				4/12/2013	19:00	15.6				5/3/2014	14:00	14.6				3/6/2014	14:00	19.3				2/9/2014	14:00	26.8				3/12/2014	14:00	17.9
3/6/2013	15:00	20.2				2/9/2013	16:00	26.8				4/12/2013	20:00	15.6				5/3/2014	15:00	14.7				3/6/2014	15:00	19.3				2/9/2014	15:00	26.8				3/12/2014	15:00	17.9
3/6/2013	16:00	20.3				2/9/2013	17:00	26.8				4/12/2013	21:00	15.6				5/3/2014	16:00	14.7				3/6/2014	16:00	19.2				2/9/2014	16:00	26.8				3/12/2014	16:00	17.8
3/6/2013	17:00	20.4				2/9/2013	18:00	26.8				4/12/2013	22:00	15.6				5/3/2014	17:00	14.7				3/6/2014	17:00	19.2				2/9/2014	17:00	26.8				3/12/2014	17:00	17.8
3/6/2013	18:00	20.5				2/9/2013	19:00	26.8				4/12/2013	23:00	15.6				5/3/2014	18:00	14.7				3/6/2014	18:00	19.1				2/9/2014	18:00	26.8				3/12/2014	18:00	17.8
3/6/2013	19:00	20.5				2/9/2013	20:00	26.8				5/12/2013	00:00	15.7				5/3/2014	19:00	14.7				3/6/2014	19:00	19.1				2/9/2014	19:00	26.8				3/12/2014	19:00	17.8
3/6/2013	20:00	20.5				2/9/2013	21:00	26.9				5/12/2013	01:00	15.7				5/3/2014	20:00	14.7				3/6/2014	20:00	19.1				2/9/2014	20:00	26.7				3/12/2014	20:00	17.7
3/6/2013	21:00	20.5				2/9/2013	22:00	26.8				5/12/2013	02:00	15.8				5/3/2014	21:00	14.6				3/6/2014	21:00	19.1				2/9/2014	21:00	26.7				3/12/2014	21:00	17.8
3/6/2013	22:00	20.5				2/9/2013	23:00	26.8				5/12/2013	03:00	15.8				5/3/2014	22:00	14.6				3/6/2014	22:00	19.1				2/9/2014	22:00	26.7				3/12/2014	22:00	17.7
3/6/2013	23:00	20.5				3/9/2013	00:00	26.8				5/12/2013	04:00	15.8				5/3/2014	23:00	14.5				3/6/2014	23:00	19.2				2/9/2014	23:00	26.7				3/12/2014	23:00	17.8
4/6/2013	00:00	20.5				3/9/2013	01:00	26.8				5/12/2013	05:00	15.8				6/3/2014	00:00	14.5				4/6/2014	00:00	19.3				3/9/2014	00:00	26.6				4/12/2014	00:00	17.8
4/6/2013	01:00	20.4				3/9/2013	02:00	26.8				5/12/2013	06:00	15.8				6/3/2014	01:00	14.4				4/6/2014	01:00	19.3				3/9/2014	01:00	26.6				4/12/2014	01:00	17.8
4/6/2013	02:00	20.4				3/9/2013	03:00	26.8				5/12/2013	07:00	15.7				6/3/2014	02:00	14.5				4/6/2014	02:00	19.3				3/9/2014	02:00	26.5				4/12/2014	02:00	17.8
4/6/2013	03:00	20.3				3/9/2013	04:00	26.7				5/12/2013	08:00	15.5				6/3/2014	03:00	14.5				4/6/2014	03:00	19.3				3/9/2014	03:00	26.5				4/12/2014	03:00	17.8
4/6/2013	04:00	20.3				3/9/2013	05:00	26.7				5/12/2013	09:00	15.5				6/3/2014	04:00	14.6				4/6/2014	04:00	19.1				3/9/2014	04:00	26.4				4/12/2014	04:00	17.7
4/6/2013	05:00	20.2				3/9/2013	06:00	26.7				5/12/2013	10:00	15.4				6/3/2014	05:00	14.6				4/6/2014	05:00	18.9				3/9/2014	05:00	26.3				4/12/2014	05:00	17.7
4/6/2013	06:00	20.2				3/9/2013	07:00	26.6				5/12/2013	11:00	15.4				6/3/2014	06:00	14.6				4/6/2014	06:00	18.8				3/9/2014	06:00	26.3				4/12/2014	06:00	17.6
4/6/2013	07:00	20.2				3/9/2013	08:00	26.6				5/12/2013	12:00	15.4				6/3/2014	07:00	14.6				4/6/2014	07:00	18.7				3/9/2014	07:00	26.3				4/12/2014	07:00	17.6
4/6/2013	08:00	20.1				3/9/2013	09:00	26.5				5/12/2013	13:00	15.6				6/3/2014	08:00	14.5				4/6/2014	08:00	18.7				3/9/2014	08:00	26.3				4/12/2014	08:00	17.6
4/6/2013	09:00	20.1				3/9/2013	10:00	26.6				5/12/2013	14:00	15.7				6/3/2014	09:00	14.5				4/6/2014	09:00	18.7				3/9/2014	09:00	26.3				4/12/2014	09:00	17.6
4/6/2013	10:00	20				3/9/2013	11:00	26.6				5/12/2013	15:00	15.7				6/3/2014	10:00	14.5				4/6/2014	10:00	18.7				3/9/2014	10:00	26.3				4/12/2014	10:00	17.6
4/6/2013	11:00	20				3/9/2013	12:00	26.7				5/12/2013	16:00	15.8				6/3/2014	11:00	14.5				4/6/2014	11:00	18.8				3/9/2014	11:00	26.3				4/12/2014	11:00	17.7
4/6/2013	12:00	19.9				3/9/2013	13:00	26.7				5/12/2013	17:00	15.8				6/3/2014	12:00	14.6				4/6/2014	12:00	19				3/9/2014	12:00	26.4				4/12/2014	12:00	17.7
4/6/2013	13:00	19.9				3/9/2013	14:00	26.7				5/12/2013	18:00	15.8				6/3/2014	13:00	14.6				4/6/2014	13:00	19.1				3/9/2014	13:00	26.4				4/12/2014	13:00	17.7
4/6/2013	14:00	20				3/9/2013	15:00	26.7				5/12/2013	19:00	15.8				6/3/2014	14:00	14.7				4/6/2014	14:00	19.1				3/9/2014	14:00	26.4				4/12/2014	14:00	17.8
4/6/2013	15:00	20.1				3/9/2013	16:00	26.8				5/12/2013	20:00	15.7				6/3/2014	15:00	14.7				4/6/2014	15:00	19.2				3/9/2014	15:00	26.4				4/12/2014	15:00	17.8
4/6/2013	16:00	20.2				3/9/2013	17:00	26.8				5/12/2013	21:00	15.5				6/3/2014	16:00	14.8				4/6/2014	16:00	19.3				3/9/2014	16:00	26.5				4/12/2014	16:00	17.8
4/6/2013	17:00	20.2				3/9/2013	18:00	26.8				5/12/2013	22:00	15.4				6/3/2014	17:00	14.8				4/6/2014	17:00	19.2				3/9/2014	17:00	26.5				4/12/2014	17:00	17.8
4/6/2013	18:00	20.2				3/9/2013	19:00	26.8				5/12/2013	23:00	15.4				6/3/2014	18:00	14.8				4/6/2014	18:00	19.2				3/9/2014	18:00	26.5				4/12/2014	18:00	17.8
4/6/2013	19:00	20.3				3/9/2013	20:00	26.7				6/12/2013	00:00	15.4				6/3/2014	19:00	14.9				4/6/2014	19:00	19.2				3/9/2014	19:00	26.5				4/12/2014	19:00	17.8
4/6/2013	20:00	20.3				3/9/2013	21:00	26.7				6/12/2013	01:00	15.5				6/3/2014	20:00	14.9				4/6/2014	20:00	19.3				3/9/2014	20:00	26.5				4/12/2014	20:00	17.8
4/6/2013	21:00	20.3				3/9/2013	22:00	26.6				6/12/2013	02:00	15.6				6/3/2014	21:00	14.8				4/6/2014	21:00	19.3				3/9/2014	21:00	26.5				4/12/2014	21:00	17.8
4/6/2013	22:00	20.2				3/9/2013	23:00	26.6				6/12/2013	03:00	15.7				6/3/2014	22:00	14.8				4/6/2014	22:00	19.4				3/9/2014	22:00	26.4				4/12/2014	22:00	17.8
4/6/2013	23:00	20.2				4/9/2013	00:00	26.6				6/12/2013	04:00	15.7				6/3/2014	23:00	14.7				4/6/2014	23:00	19.4				3/9/2014	23:00	26.4				4/12/2014	23:00	17.8
5/6/2013	00:00	20.1				4/9/2013	01:00	26.5				6/12/2013	05:00	15.7				7/3/2014	00:00	14.7				5/6/2014	00:00	19.5				4/9/2014	00:00	26.4				5/12/2014	00:00	17.8
5/6/2013	01:00	20.1				4/9/2013	02:00	26.5				6/12/2013	06:00	15.7				7/3/2014	01:00	14.8				5/6/2014	01:00	19.5				4/9/2014	01:00	26.4				5/12/2014	01:00	17.9
5/6/2013	02:00	20.1				4/9/2013	03:00	26.5				6/12/2013	07:00	15.5				7/3/2014	02:00	14.8				5/6/2014	02:00	19.6				4/9/2014	02:00	26.4				5/12/2014	02:00	17.8
5/6/2013	03:00	20				4/9/2013	04:00	26.4				6/12/2013	08:00	15.4				7/3/2014	03:00	14.7				5/6/2014	03:00	19.5				4/9/2014	03:00	26.3				5/12/2014	03:00	17.9
5/6/2013	04:00	20				4/9/2013	05:00	26.4				6/12/2013	09:00	15.3				7/3/2014	04:00	14.8				5/6/2014	04:00	19.5				4/9/2014	04:00	26.2				5/12/2014	04:00	17.8
5/6/2013	05:00	20				4/9/2013	06:00	26.4				6/12/2013	10:00	15.2				7/3/2014	05:00	14.8				5/6/2014	05:00	19.4				4/9/2014	05:00	26.2				5/12/2014	05:00	17.7
5/6/2013	06:00	19.9				4/9/2013	07:00	26.4				6/12/2013	11:00	15.2				7/3/2014	06:00	14.8				5/6/2014	06:00	19.3				4/9/2014	06:00	26.2				5/12/2014	06:00	17.7
5/6/2013	07:00	19.9				4/9/2013	08:00	26.3				6/12/2013	12:00	15.3				7/3/2014	07:00	14.8				5/6/2014	07:00	19.1				4/9/2014	07:00	26.2				5/12/2014	07:00	17.6
5/6/2013	08:00	19.9				4/9/2013	09:00	26.4				6/12/2013	13:00	15.4				7/3/2014	08:00	14.8				5/6/2014	08:00	19.1				4/9/2014	08:00	26.1				5/12/2014	08:00	17.6
5/6/2013	09:00	19.9				4/9/2013	10:00	26.4				6/12/2013	14:00	15.4				7/3/2014	09:00	14.8				5/6/2014	09:00	19				4/9/2014	09:00	26.1				5/12/2014	09:00	17.6
5/6/2013	10:00	19.8				4/9/2013	11:00	26.4				6/12/2013	15:00	15.5				7/3/2014	10:00	14.7				5/6/2014	10:00	19.3				4/9/2014	10:00	26.2				5/12/2014	10:00	17.7
5/6/2013	11:00	19.8				4/9/2013	12:00	26.5				6/12/2013	16:00	15.6				7/3/2014	11:00	14.7				5/6/2014	11:00	19.5				4/9/2014	11:00	26.2				5/12/2014	11:00	17.7
5/6/2013	12:00	19.8				4/9/2013	13:00	26.5				6/12/2013	17:00	15.6				7/3/2014	12:00	14.8				5/6/2014	12:00	19.7				4/9/2014	12:00	26.2				5/12/2014	12:00	17.7
5/6/2013	13:00	19.8				4/9/2013	14:00	26.5				6/12/2013	18:00	15.7				7/3/2014	13:00	14.8				5/6/2014	13:00	19.8				4/9/2014	13:00	26.2				5/12/2014	13:00	17.8
5/6/2013	14:00	20				4/9/2013	15:00	26.5				6/12/2013	19:00	15.6				7/3/2014	14:00	14.9				5/6/2014	14:00	20				4/9/2014	14:00	26.2				5/12/2014	14:00	17.8
5/6/2013	15:00	20				4/9/2013	16:00	26.6				6/12/2013	20:00	15.6				7/3/2014	15:00	14.9				5/6/2014	15:00	20.1				4/9/2014	15:00	26.2				5/12/2014	15:00	17.8
5/6/2013	16:00	20.2				4/9/2013	17:00	26.6				6/12/2013	21:00	15.5				7/3/2014	16:00	14.9				5/6/2014	16:00	20.1				4/9/2014	16:00	26.2				5/12/2014	16:00	17.8
5/6/2013	17:00	20.3				4/9/2013	18:00	26.6				6/12/2013	22:00	15.3				7/3/2014	17:00	14.9				5/6/2014	17:00	20.1				4/9/2014	17:00	26.3				5/12/2014	17:00	17.8
5/6/2013	18:00	20.4				4/9/2013	19:00	26.5				6/12/2013	23:00	15.3				7/3/2014	18:00	15				5/6/2014	18:00	20.3				4/9/2014	18:00	26.3				5/12/2014	18:00	17.8
5/6/2013	19:00	20.5				4/9/2013	20:00	26.5				7/12/2013	00:00	15.4				7/3/2014	19:00	15				5/6/2014	19:00	20.3				4/9/2014	19:00	26.3				5/12/2014	19:00	17.7
5/6/2013	20:00	20.5				4/9/2013	21:00	26.5				7/12/2013	01:00	15.3				7/3/2014	20:00	15				5/6/2014	20:00	20.4				4/9/2014	20:00	26.3				5/12/2014	20:00	17.7
5/6/2013	21:00	20.5				4/9/2013	22:00	26.5				7/12/2013	02:00	15.5				7/3/2014	21:00	14.9				5/6/2014	21:00	20.4				4/9/2014	21:00	26.3				5/12/2014	21:00	17.7
5/6/2013	22:00	20.5				4/9/2013	23:00	26.5				7/12/2013	03:00	15.6				7/3/2014	22:00	14.9				5/6/2014	22:00	20.4				4/9/2014	22:00	26.3				5/12/2014	22:00	17.7
5/6/2013	23:00	20.5				5/9/2013	00:00	26.4				7/12/2013	04:00	15.6				7/3/2014	23:00	14.9				5/6/2014	23:00	20.4				4/9/2014	23:00	26.3				5/12/2014	23:00	17.8
6/6/2013	00:00	20.5				5/9/2013	01:00	26.4				7/12/2013	05:00	15.6				8/3/2014	00:00	14.8				6/6/2014	00:00	20.4				5/9/2014	00:00	26.3				6/12/2014	00:00	17.8
6/6/2013	01:00	20.5				5/9/2013	02:00	26.4				7/12/2013	06:00	15.6				8/3/2014	01:00	14.8				6/6/2014	01:00	20.5				5/9/2014	01:00	26.3				6/12/2014	01:00	17.8
6/6/2013	02:00	20.4				5/9/2013	03:00	26.4				7/12/2013	07:00	15.6				8/3/2014	02:00	14.8				6/6/2014	02:00	20.5				5/9/2014	02:00	26.2				6/12/2014	02:00	17.8
6/6/2013	03:00	20.4				5/9/2013	04:00	26.4				7/12/2013	08:00	15.4				8/3/2014	03:00	14.8				6/6/2014	03:00	20.5				5/9/2014	03:00	26.2				6/12/2014	03:00	17.9
6/6/2013	04:00	20.4				5/9/2013	05:00	26.3				7/12/2013	09:00	15.2				8/3/2014	04:00	14.8				6/6/2014	04:00	20.5				5/9/2014	04:00	26.1				6/12/2014	04:00	17.9
6/6/2013	05:00	20.3				5/9/2013	06:00	26.3				7/12/2013	10:00	15.1				8/3/2014	05:00	14.7				6/6/2014	05:00	20.5				5/9/2014	05:00	26				6/12/2014	05:00	17.8
6/6/2013	06:00	20.3				5/9/2013	07:00	26.2				7/12/2013	11:00	15				8/3/2014	06:00	14.7				6/6/2014	06:00	20.4				5/9/2014	06:00	26				6/12/2014	06:00	17.7
6/6/2013	07:00	20.3				5/9/2013	08:00	26.2				7/12/2013	12:00	15				8/3/2014	07:00	14.7				6/6/2014	07:00	20.3				5/9/2014	07:00	26				6/12/2014	07:00	17.6
6/6/2013	08:00	20.3				5/9/2013	09:00	26.2				7/12/2013	13:00	15				8/3/2014	08:00	14.7				6/6/2014	08:00	20.3				5/9/2014	08:00	25.9				6/12/2014	08:00	17.6
6/6/2013	09:00	20.3				5/9/2013	10:00	26.3				7/12/2013	14:00	15				8/3/2014	09:00	14.8				6/6/2014	09:00	20.2				5/9/2014	09:00	26				6/12/2014	09:00	17.6
6/6/2013	10:00	20.3				5/9/2013	11:00	26.3				7/12/2013	15:00	15.1				8/3/2014	10:00	14.7				6/6/2014	10:00	20.2				5/9/2014	10:00	26				6/12/2014	10:00	17.6
6/6/2013	11:00	20.3				5/9/2013	12:00	26.4				7/12/2013	16:00	15.1				8/3/2014	11:00	14.8				6/6/2014	11:00	20.3				5/9/2014	11:00	26				6/12/2014	11:00	17.7
6/6/2013	12:00	20.3				5/9/2013	13:00	26.4				7/12/2013	17:00	15.2				8/3/2014	12:00	14.8				6/6/2014	12:00	20.4				5/9/2014	12:00	26				6/12/2014	12:00	17.7
6/6/2013	13:00	20.4				5/9/2013	14:00	26.4				7/12/2013	18:00	15.2				8/3/2014	13:00	14.9				6/6/2014	13:00	20.5				5/9/2014	13:00	26				6/12/2014	13:00	17.7
6/6/2013	14:00	20.4				5/9/2013	15:00	26.5				7/12/2013	19:00	15.3				8/3/2014	14:00	14.9				6/6/2014	14:00	20.7				5/9/2014	14:00	26.1				6/12/2014	14:00	17.8
6/6/2013	15:00	20.5				5/9/2013	16:00	26.5				7/12/2013	20:00	15.3				8/3/2014	15:00	15				6/6/2014	15:00	20.7				5/9/2014	15:00	26.1				6/12/2014	15:00	17.8
6/6/2013	16:00	20.7				5/9/2013	17:00	26.5				7/12/2013	21:00	15.3				8/3/2014	16:00	15				6/6/2014	16:00	20.7				5/9/2014	16:00	26.1				6/12/2014	16:00	17.8
6/6/2013	17:00	20.8				5/9/2013	18:00	26.5				7/12/2013	22:00	15.2				8/3/2014	17:00	15				6/6/2014	17:00	20.7				5/9/2014	17:00	26.1				6/12/2014	17:00	17.7
6/6/2013	18:00	20.9				5/9/2013	19:00	26.5				7/12/2013	23:00	15.2				8/3/2014	18:00	15				6/6/2014	18:00	20.7				5/9/2014	18:00	26.1				6/12/2014	18:00	17.7
6/6/2013	19:00	21				5/9/2013	20:00	26.5				8/12/2013	00:00	15.1				8/3/2014	19:00	15				6/6/2014	19:00	20.6				5/9/2014	19:00	26.2				6/12/2014	19:00	17.6
6/6/2013	20:00	21.1				5/9/2013	21:00	26.5				8/12/2013	01:00	15.1				8/3/2014	20:00	15				6/6/2014	20:00	20.6				5/9/2014	20:00	26.2				6/12/2014	20:00	17.7
6/6/2013	21:00	21.1				5/9/2013	22:00	26.5				8/12/2013	02:00	15.1				8/3/2014	21:00	15				6/6/2014	21:00	20.5				5/9/2014	21:00	26.2				6/12/2014	21:00	17.7
6/6/2013	22:00	21.1				5/9/2013	23:00	26.5				8/12/2013	03:00	15.2				8/3/2014	22:00	15				6/6/2014	22:00	20.5				5/9/2014	22:00	26.2				6/12/2014	22:00	17.7
6/6/2013	23:00	21.1				6/9/2013	00:00	26.4				8/12/2013	04:00	15.3				8/3/2014	23:00	15				6/6/2014	23:00	20.4				5/9/2014	23:00	26.2				6/12/2014	23:00	17.8
7/6/2013	00:00	21				6/9/2013	01:00	26.4				8/12/2013	05:00	15.3				9/3/2014	00:00	15				7/6/2014	00:00	20.3				6/9/2014	00:00	26.2				7/12/2014	00:00	17.8
7/6/2013	01:00	21				6/9/2013	02:00	26.5				8/12/2013	06:00	15.3				9/3/2014	01:00	14.9				7/6/2014	01:00	20.3				6/9/2014	01:00	26.2				7/12/2014	01:00	17.8
7/6/2013	02:00	21				6/9/2013	03:00	26.5				8/12/2013	07:00	15.4				9/3/2014	02:00	14.9				7/6/2014	02:00	20.4				6/9/2014	02:00	26.1				7/12/2014	02:00	17.8
7/6/2013	03:00	21				6/9/2013	04:00	26.5				8/12/2013	08:00	15.3				9/3/2014	03:00	14.8				7/6/2014	03:00	20.4				6/9/2014	03:00	26.1				7/12/2014	03:00	17.8
7/6/2013	04:00	20.9				6/9/2013	05:00	26.5				8/12/2013	09:00	15.3				9/3/2014	04:00	14.8				7/6/2014	04:00	20.4				6/9/2014	04:00	26				7/12/2014	04:00	17.8
7/6/2013	05:00	20.9				6/9/2013	06:00	26.3				8/12/2013	10:00	15.2				9/3/2014	05:00	14.7				7/6/2014	05:00	20.4				6/9/2014	05:00	26				7/12/2014	05:00	17.7
7/6/2013	06:00	20.8				6/9/2013	07:00	26.3				8/12/2013	11:00	15.1				9/3/2014	06:00	14.7				7/6/2014	06:00	20.4				6/9/2014	06:00	25.9				7/12/2014	06:00	17.6
7/6/2013	07:00	20.9				6/9/2013	08:00	26.2				8/12/2013	12:00	15.1				9/3/2014	07:00	14.7				7/6/2014	07:00	20.3				6/9/2014	07:00	25.9				7/12/2014	07:00	17.5
7/6/2013	08:00	20.9				6/9/2013	09:00	26.2				8/12/2013	13:00	15.1				9/3/2014	08:00	14.8				7/6/2014	08:00	20.2				6/9/2014	08:00	25.9				7/12/2014	08:00	17.4
7/6/2013	09:00	20.9				6/9/2013	10:00	26.3				8/12/2013	14:00	15.1				9/3/2014	09:00	14.8				7/6/2014	09:00	20.1				6/9/2014	09:00	25.9				7/12/2014	09:00	17.3
7/6/2013	10:00	20.8				6/9/2013	11:00	26.3				8/12/2013	15:00	15.1				9/3/2014	10:00	14.8				7/6/2014	10:00	20				6/9/2014	10:00	25.9				7/12/2014	10:00	17.3
7/6/2013	11:00	20.8				6/9/2013	12:00	26.4				8/12/2013	16:00	15.1				9/3/2014	11:00	14.9				7/6/2014	11:00	20				6/9/2014	11:00	25.9				7/12/2014	11:00	17.3
7/6/2013	12:00	20.8				6/9/2013	13:00	26.4				8/12/2013	17:00	15.2				9/3/2014	12:00	14.9				7/6/2014	12:00	20				6/9/2014	12:00	25.9				7/12/2014	12:00	17.4
7/6/2013	13:00	20.8				6/9/2013	14:00	26.5				8/12/2013	18:00	15.3				9/3/2014	13:00	15				7/6/2014	13:00	20.2				6/9/2014	13:00	25.9				7/12/2014	13:00	17.4
7/6/2013	14:00	20.8				6/9/2013	15:00	26.5				8/12/2013	19:00	15.3				9/3/2014	14:00	15				7/6/2014	14:00	20.5				6/9/2014	14:00	26				7/12/2014	14:00	17.5
7/6/2013	15:00	20.9				6/9/2013	16:00	26.5				8/12/2013	20:00	15.3				9/3/2014	15:00	15.1				7/6/2014	15:00	20.8				6/9/2014	15:00	26				7/12/2014	15:00	17.5
7/6/2013	16:00	21				6/9/2013	17:00	26.5				8/12/2013	21:00	15.3				9/3/2014	16:00	15.1				7/6/2014	16:00	20.8				6/9/2014	16:00	26				7/12/2014	16:00	17.5
7/6/2013	17:00	21.2				6/9/2013	18:00	26.6				8/12/2013	22:00	15.3				9/3/2014	17:00	15.1				7/6/2014	17:00	20.9				6/9/2014	17:00	26				7/12/2014	17:00	17.5
7/6/2013	18:00	21.3				6/9/2013	19:00	26.5				8/12/2013	23:00	15.1				9/3/2014	18:00	15.1				7/6/2014	18:00	20.8				6/9/2014	18:00	26				7/12/2014	18:00	17.4
7/6/2013	19:00	21.4				6/9/2013	20:00	26.5				9/12/2013	00:00	15.1				9/3/2014	19:00	15.1				7/6/2014	19:00	20.8				6/9/2014	19:00	26				7/12/2014	19:00	17.4
7/6/2013	20:00	21.4				6/9/2013	21:00	26.5				9/12/2013	01:00	14.9				9/3/2014	20:00	15.1				7/6/2014	20:00	20.7				6/9/2014	20:00	26				7/12/2014	20:00	17.4
7/6/2013	21:00	21.4				6/9/2013	22:00	26.5				9/12/2013	02:00	14.9				9/3/2014	21:00	15.1				7/6/2014	21:00	20.6				6/9/2014	21:00	26				7/12/2014	21:00	17.4
7/6/2013	22:00	21.5				6/9/2013	23:00	26.5				9/12/2013	03:00	14.9				9/3/2014	22:00	15.1				7/6/2014	22:00	20.5				6/9/2014	22:00	26				7/12/2014	22:00	17.5
7/6/2013	23:00	21.4				7/9/2013	00:00	26.5				9/12/2013	04:00	14.9				9/3/2014	23:00	15.1				7/6/2014	23:00	20.5				6/9/2014	23:00	25.9				7/12/2014	23:00	17.6
8/6/2013	00:00	21.4				7/9/2013	01:00	26.5				9/12/2013	05:00	15				10/3/2014	00:00	15.1				8/6/2014	00:00	20.4				7/9/2014	00:00	25.9				8/12/2014	00:00	17.6
8/6/2013	01:00	21.3				7/9/2013	02:00	26.5				9/12/2013	06:00	15.1				10/3/2014	01:00	15				8/6/2014	01:00	20.4				7/9/2014	01:00	25.9				8/12/2014	01:00	17.6
8/6/2013	02:00	21.2				7/9/2013	03:00	26.5				9/12/2013	07:00	15				10/3/2014	02:00	15				8/6/2014	02:00	20.4				7/9/2014	02:00	25.9				8/12/2014	02:00	17.6
8/6/2013	03:00	21.1				7/9/2013	04:00	26.5				9/12/2013	08:00	15.1				10/3/2014	03:00	14.9				8/6/2014	03:00	20.4				7/9/2014	03:00	25.9				8/12/2014	03:00	17.6
8/6/2013	04:00	21				7/9/2013	05:00	26.5				9/12/2013	09:00	15.1				10/3/2014	04:00	14.9				8/6/2014	04:00	20.5				7/9/2014	04:00	25.9				8/12/2014	04:00	17.5
8/6/2013	05:00	21				7/9/2013	06:00	26.5				9/12/2013	10:00	15				10/3/2014	05:00	14.8				8/6/2014	05:00	20.5				7/9/2014	05:00	25.8				8/12/2014	05:00	17.4
8/6/2013	06:00	20.9				7/9/2013	07:00	26.4				9/12/2013	11:00	14.9				10/3/2014	06:00	14.8				8/6/2014	06:00	20.5				7/9/2014	06:00	25.7				8/12/2014	06:00	17.3
8/6/2013	07:00	20.9				7/9/2013	08:00	26.4				9/12/2013	12:00	14.9				10/3/2014	07:00	14.8				8/6/2014	07:00	20.4				7/9/2014	07:00	25.7				8/12/2014	07:00	17.1
8/6/2013	08:00	21				7/9/2013	09:00	26.4				9/12/2013	13:00	14.8				10/3/2014	08:00	14.7				8/6/2014	08:00	20.4				7/9/2014	08:00	25.7				8/12/2014	08:00	17.1
8/6/2013	09:00	21				7/9/2013	10:00	26.4				9/12/2013	14:00	14.8				10/3/2014	09:00	14.7				8/6/2014	09:00	20.3				7/9/2014	09:00	25.7				8/12/2014	09:00	17.1
8/6/2013	10:00	21				7/9/2013	11:00	26.4				9/12/2013	15:00	14.8				10/3/2014	10:00	14.8				8/6/2014	10:00	20.2				7/9/2014	10:00	25.7				8/12/2014	10:00	17.1
8/6/2013	11:00	21				7/9/2013	12:00	26.5				9/12/2013	16:00	14.9				10/3/2014	11:00	14.9				8/6/2014	11:00	20.1				7/9/2014	11:00	25.7				8/12/2014	11:00	17
8/6/2013	12:00	21				7/9/2013	13:00	26.5				9/12/2013	17:00	14.9				10/3/2014	12:00	14.9				8/6/2014	12:00	20				7/9/2014	12:00	25.7				8/12/2014	12:00	17
8/6/2013	13:00	21				7/9/2013	14:00	26.5				9/12/2013	18:00	15				10/3/2014	13:00	14.9				8/6/2014	13:00	20.1				7/9/2014	13:00	25.7				8/12/2014	13:00	17
8/6/2013	14:00	20.9				7/9/2013	15:00	26.5				9/12/2013	19:00	15				10/3/2014	14:00	14.9				8/6/2014	14:00	20.2				7/9/2014	14:00	25.8				8/12/2014	14:00	17.1
8/6/2013	15:00	20.9				7/9/2013	16:00	26.6				9/12/2013	20:00	15				10/3/2014	15:00	14.9				8/6/2014	15:00	20.4				7/9/2014	15:00	25.8				8/12/2014	15:00	17.1
8/6/2013	16:00	20.9				7/9/2013	17:00	26.6				9/12/2013	21:00	15.1				10/3/2014	16:00	14.8				8/6/2014	16:00	20.7				7/9/2014	16:00	25.9				8/12/2014	16:00	17.1
8/6/2013	17:00	21.2				7/9/2013	18:00	26.6				9/12/2013	22:00	15				10/3/2014	17:00	14.8				8/6/2014	17:00	20.8				7/9/2014	17:00	26				8/12/2014	17:00	17.2
8/6/2013	18:00	21.5				7/9/2013	19:00	26.6				9/12/2013	23:00	15				10/3/2014	18:00	14.8				8/6/2014	18:00	20.8				7/9/2014	18:00	26				8/12/2014	18:00	17.1
8/6/2013	19:00	21.6				7/9/2013	20:00	26.6				10/12/2013	00:00	15				10/3/2014	19:00	14.8				8/6/2014	19:00	20.6				7/9/2014	19:00	26				8/12/2014	19:00	17.1
8/6/2013	20:00	21.8				7/9/2013	21:00	26.6				10/12/2013	01:00	14.9				10/3/2014	20:00	14.8				8/6/2014	20:00	20.4				7/9/2014	20:00	26.1				8/12/2014	20:00	17.1
8/6/2013	21:00	21.8				7/9/2013	22:00	26.6				10/12/2013	02:00	14.8				10/3/2014	21:00	14.8				8/6/2014	21:00	20.2				7/9/2014	21:00	26.1				8/12/2014	21:00	17.1
8/6/2013	22:00	21.8				7/9/2013	23:00	26.6				10/12/2013	03:00	14.8				10/3/2014	22:00	14.8				8/6/2014	22:00	20.1				7/9/2014	22:00	26.1				8/12/2014	22:00	17
8/6/2013	23:00	21.8				8/9/2013	00:00	26.6				10/12/2013	04:00	14.9				10/3/2014	23:00	14.8				8/6/2014	23:00	20				7/9/2014	23:00	26.1				8/12/2014	23:00	17
9/6/2013	00:00	21.8				8/9/2013	01:00	26.5				10/12/2013	05:00	14.8				11/3/2014	00:00	14.8				9/6/2014	00:00	19.9				8/9/2014	00:00	26.1				9/12/2014	00:00	17.1
9/6/2013	01:00	21.8				8/9/2013	02:00	26.5				10/12/2013	06:00	14.7				11/3/2014	01:00	14.8				9/6/2014	01:00	19.8				8/9/2014	01:00	26				9/12/2014	01:00	17.2
9/6/2013	02:00	21.7				8/9/2013	03:00	26.5				10/12/2013	07:00	14.8				11/3/2014	02:00	14.8				9/6/2014	02:00	19.8				8/9/2014	02:00	26				9/12/2014	02:00	17.2
9/6/2013	03:00	21.7				8/9/2013	04:00	26.5				10/12/2013	08:00	14.8				11/3/2014	03:00	14.7				9/6/2014	03:00	20				8/9/2014	03:00	26				9/12/2014	03:00	17.3
9/6/2013	04:00	21.6				8/9/2013	05:00	26.5				10/12/2013	09:00	14.8				11/3/2014	04:00	14.7				9/6/2014	04:00	20.1				8/9/2014	04:00	26				9/12/2014	04:00	17.3
9/6/2013	05:00	21.6				8/9/2013	06:00	26.5				10/12/2013	10:00	14.8				11/3/2014	05:00	14.7				9/6/2014	05:00	20.1				8/9/2014	05:00	26				9/12/2014	05:00	17.3
9/6/2013	06:00	21.6				8/9/2013	07:00	26.5				10/12/2013	11:00	14.8				11/3/2014	06:00	14.6				9/6/2014	06:00	20.3				8/9/2014	06:00	25.9				9/12/2014	06:00	17.3
9/6/2013	07:00	21.6				8/9/2013	08:00	26.4				10/12/2013	12:00	14.7				11/3/2014	07:00	14.7				9/6/2014	07:00	20.3				8/9/2014	07:00	25.9				9/12/2014	07:00	17.2
9/6/2013	08:00	21.6				8/9/2013	09:00	26.4				10/12/2013	13:00	14.6				11/3/2014	08:00	14.7				9/6/2014	08:00	20.2				8/9/2014	08:00	25.8				9/12/2014	08:00	17.1
9/6/2013	09:00	21.7				8/9/2013	10:00	26.4				10/12/2013	14:00	14.7				11/3/2014	09:00	14.7				9/6/2014	09:00	20.1				8/9/2014	09:00	25.8				9/12/2014	09:00	17.1
9/6/2013	10:00	21.7				8/9/2013	11:00	26.5				10/12/2013	15:00	14.8				11/3/2014	10:00	14.8				9/6/2014	10:00	20				8/9/2014	10:00	25.8				9/12/2014	10:00	17.1
9/6/2013	11:00	21.6				8/9/2013	12:00	26.5				10/12/2013	16:00	14.8				11/3/2014	11:00	14.8				9/6/2014	11:00	19.9				8/9/2014	11:00	25.8				9/12/2014	11:00	17.1
9/6/2013	12:00	21.6				8/9/2013	13:00	26.5				10/12/2013	17:00	14.9				11/3/2014	12:00	14.9				9/6/2014	12:00	20				8/9/2014	12:00	25.9				9/12/2014	12:00	17.1
9/6/2013	13:00	21.4				8/9/2013	14:00	26.6				10/12/2013	18:00	14.9				11/3/2014	13:00	14.9				9/6/2014	13:00	20				8/9/2014	13:00	25.9				9/12/2014	13:00	17.1
9/6/2013	14:00	21.5				8/9/2013	15:00	26.6				10/12/2013	19:00	14.9				11/3/2014	14:00	14.9				9/6/2014	14:00	20.4				8/9/2014	14:00	25.9				9/12/2014	14:00	17.1
9/6/2013	15:00	21.6				8/9/2013	16:00	26.6				10/12/2013	20:00	14.9				11/3/2014	15:00	14.8				9/6/2014	15:00	21				8/9/2014	15:00	25.9				9/12/2014	15:00	17.2
9/6/2013	16:00	21.8				8/9/2013	17:00	26.7				10/12/2013	21:00	15				11/3/2014	16:00	14.8				9/6/2014	16:00	21.2				8/9/2014	16:00	25.9				9/12/2014	16:00	17.2
9/6/2013	17:00	21.9				8/9/2013	18:00	26.7				10/12/2013	22:00	15.1				11/3/2014	17:00	14.7				9/6/2014	17:00	21.5				8/9/2014	17:00	26				9/12/2014	17:00	17.3
9/6/2013	18:00	22.1				8/9/2013	19:00	26.7				10/12/2013	23:00	15.1				11/3/2014	18:00	14.7				9/6/2014	18:00	21.6				8/9/2014	18:00	26				9/12/2014	18:00	17.3
9/6/2013	19:00	22.2				8/9/2013	20:00	26.8				11/12/2013	00:00	15				11/3/2014	19:00	14.7				9/6/2014	19:00	21.7				8/9/2014	19:00	26.1				9/12/2014	19:00	17.2
9/6/2013	20:00	22.3				8/9/2013	21:00	26.8				11/12/2013	01:00	14.9				11/3/2014	20:00	14.7				9/6/2014	20:00	21.8				8/9/2014	20:00	26.1				9/12/2014	20:00	17.2
9/6/2013	21:00	22.4				8/9/2013	22:00	26.8				11/12/2013	02:00	14.8				11/3/2014	21:00	14.7				9/6/2014	21:00	21.8				8/9/2014	21:00	26.1				9/12/2014	21:00	17.2
9/6/2013	22:00	22.4				8/9/2013	23:00	26.8				11/12/2013	03:00	14.8				11/3/2014	22:00	14.7				9/6/2014	22:00	21.6				8/9/2014	22:00	26.1				9/12/2014	22:00	17.1
9/6/2013	23:00	22.4				9/9/2013	00:00	26.8				11/12/2013	04:00	14.8				11/3/2014	23:00	14.7				9/6/2014	23:00	21.5				8/9/2014	23:00	26.1				9/12/2014	23:00	17.1
10/6/2013	00:00	22.4				9/9/2013	01:00	26.7				11/12/2013	05:00	14.7				12/3/2014	00:00	14.7				10/6/2014	00:00	21.4				9/9/2014	00:00	26.1				10/12/2014	00:00	17
10/6/2013	01:00	22.3				9/9/2013	02:00	26.7				11/12/2013	06:00	14.8				12/3/2014	01:00	14.7				10/6/2014	01:00	21.3				9/9/2014	01:00	26.1				10/12/2014	01:00	17
10/6/2013	02:00	22.2				9/9/2013	03:00	26.7				11/12/2013	07:00	14.8				12/3/2014	02:00	14.7				10/6/2014	02:00	21.3				9/9/2014	02:00	26.1				10/12/2014	02:00	17
10/6/2013	03:00	22.1				9/9/2013	04:00	26.7				11/12/2013	08:00	14.8				12/3/2014	03:00	14.6				10/6/2014	03:00	21.3				9/9/2014	03:00	26.1				10/12/2014	03:00	17
10/6/2013	04:00	22.1				9/9/2013	05:00	26.7				11/12/2013	09:00	14.8				12/3/2014	04:00	14.6				10/6/2014	04:00	21.5				9/9/2014	04:00	26.1				10/12/2014	04:00	16.9
10/6/2013	05:00	22.1				9/9/2013	06:00	26.7				11/12/2013	10:00	14.8				12/3/2014	05:00	14.5				10/6/2014	05:00	21.6				9/9/2014	05:00	26				10/12/2014	05:00	16.9
10/6/2013	06:00	22.2				9/9/2013	07:00	26.6				11/12/2013	11:00	14.8				12/3/2014	06:00	14.5				10/6/2014	06:00	21.7				9/9/2014	06:00	25.9				10/12/2014	06:00	17.1
10/6/2013	07:00	22.2				9/9/2013	08:00	26.6				11/12/2013	12:00	14.9				12/3/2014	07:00	14.5				10/6/2014	07:00	21.6				9/9/2014	07:00	25.9				10/12/2014	07:00	17.1
10/6/2013	08:00	22.3				9/9/2013	09:00	26.5				11/12/2013	13:00	14.8				12/3/2014	08:00	14.5				10/6/2014	08:00	21.4				9/9/2014	08:00	25.8				10/12/2014	08:00	17
10/6/2013	09:00	22.4				9/9/2013	10:00	26.6				11/12/2013	14:00	14.9				12/3/2014	09:00	14.5				10/6/2014	09:00	21.3				9/9/2014	09:00	25.8				10/12/2014	09:00	17
10/6/2013	10:00	22.4				9/9/2013	11:00	26.6				11/12/2013	15:00	14.8				12/3/2014	10:00	14.6				10/6/2014	10:00	21.1				9/9/2014	10:00	25.9				10/12/2014	10:00	17
10/6/2013	11:00	22.4				9/9/2013	12:00	26.6				11/12/2013	16:00	14.8				12/3/2014	11:00	14.7				10/6/2014	11:00	21				9/9/2014	11:00	25.9				10/12/2014	11:00	17
10/6/2013	12:00	22.4				9/9/2013	13:00	26.6				11/12/2013	17:00	14.8				12/3/2014	12:00	14.8				10/6/2014	12:00	20.9				9/9/2014	12:00	25.9				10/12/2014	12:00	16.9
10/6/2013	13:00	22.4				9/9/2013	14:00	26.6				11/12/2013	18:00	14.7				12/3/2014	13:00	14.8				10/6/2014	13:00	20.9				9/9/2014	13:00	25.9				10/12/2014	13:00	16.9
10/6/2013	14:00	22.4				9/9/2013	15:00	26.6				11/12/2013	19:00	14.7				12/3/2014	14:00	14.9				10/6/2014	14:00	21				9/9/2014	14:00	25.9				10/12/2014	14:00	16.9
10/6/2013	15:00	22.3				9/9/2013	16:00	26.6				11/12/2013	20:00	14.8				12/3/2014	15:00	14.9				10/6/2014	15:00	21.4				9/9/2014	15:00	25.9				10/12/2014	15:00	16.9
10/6/2013	16:00	22.4				9/9/2013	17:00	26.7				11/12/2013	21:00	14.8				12/3/2014	16:00	15				10/6/2014	16:00	21.7				9/9/2014	16:00	26				10/12/2014	16:00	16.9
10/6/2013	17:00	22.4				9/9/2013	18:00	26.7				11/12/2013	22:00	14.9				12/3/2014	17:00	15				10/6/2014	17:00	21.9				9/9/2014	17:00	26				10/12/2014	17:00	17
10/6/2013	18:00	22.6				9/9/2013	19:00	26.7				11/12/2013	23:00	14.9				12/3/2014	18:00	15				10/6/2014	18:00	22.1				9/9/2014	18:00	26.1				10/12/2014	18:00	17
10/6/2013	19:00	22.7				9/9/2013	20:00	26.7				12/12/2013	00:00	14.9				12/3/2014	19:00	15				10/6/2014	19:00	22.2				9/9/2014	19:00	26.1				10/12/2014	19:00	17
10/6/2013	20:00	22.8				9/9/2013	21:00	26.7				12/12/2013	01:00	14.9				12/3/2014	20:00	14.9				10/6/2014	20:00	22.2				9/9/2014	20:00	26.1				10/12/2014	20:00	17
10/6/2013	21:00	22.8				9/9/2013	22:00	26.7				12/12/2013	02:00	14.8				12/3/2014	21:00	14.9				10/6/2014	21:00	22.1				9/9/2014	21:00	26.1				10/12/2014	21:00	17
10/6/2013	22:00	22.8				9/9/2013	23:00	26.7				12/12/2013	03:00	14.7				12/3/2014	22:00	15				10/6/2014	22:00	22.1				9/9/2014	22:00	26.1				10/12/2014	22:00	16.9
10/6/2013	23:00	22.8				10/9/2013	00:00	26.7				12/12/2013	04:00	14.6				12/3/2014	23:00	15				10/6/2014	23:00	22				9/9/2014	23:00	26.1				10/12/2014	23:00	16.9
11/6/2013	00:00	22.8				10/9/2013	01:00	26.7				12/12/2013	05:00	14.6				13/3/2014	00:00	14.9				11/6/2014	00:00	21.9				10/9/2014	00:00	26.1				11/12/2014	00:00	16.9
11/6/2013	01:00	22.6				10/9/2013	02:00	26.7				12/12/2013	06:00	14.5				13/3/2014	01:00	15				11/6/2014	01:00	21.8				10/9/2014	01:00	26.1				11/12/2014	01:00	16.9
11/6/2013	02:00	22.5				10/9/2013	03:00	26.7				12/12/2013	07:00	14.5				13/3/2014	02:00	14.9				11/6/2014	02:00	21.8				10/9/2014	02:00	26.1				11/12/2014	02:00	16.9
11/6/2013	03:00	22.3				10/9/2013	04:00	26.7				12/12/2013	08:00	14.6				13/3/2014	03:00	14.9				11/6/2014	03:00	21.7				10/9/2014	03:00	26.1				11/12/2014	03:00	16.9
11/6/2013	04:00	22				10/9/2013	05:00	26.7				12/12/2013	09:00	14.6				13/3/2014	04:00	14.7				11/6/2014	04:00	21.8				10/9/2014	04:00	26.1				11/12/2014	04:00	16.9
11/6/2013	05:00	21.8				10/9/2013	06:00	26.7				12/12/2013	10:00	14.6				13/3/2014	05:00	14.6				11/6/2014	05:00	21.9				10/9/2014	05:00	26				11/12/2014	05:00	16.9
11/6/2013	06:00	21.8				10/9/2013	07:00	26.7				12/12/2013	11:00	14.7				13/3/2014	06:00	14.6				11/6/2014	06:00	22				10/9/2014	06:00	26				11/12/2014	06:00	16.9
11/6/2013	07:00	21.8				10/9/2013	08:00	26.6				12/12/2013	12:00	14.7				13/3/2014	07:00	14.6				11/6/2014	07:00	22				10/9/2014	07:00	25.9				11/12/2014	07:00	16.9
11/6/2013	08:00	21.8				10/9/2013	09:00	26.6				12/12/2013	13:00	14.8				13/3/2014	08:00	14.5				11/6/2014	08:00	22				10/9/2014	08:00	25.9				11/12/2014	08:00	16.8
11/6/2013	09:00	21.8				10/9/2013	10:00	26.7				12/12/2013	14:00	14.7				13/3/2014	09:00	14.5				11/6/2014	09:00	22				10/9/2014	09:00	25.9				11/12/2014	09:00	16.7
11/6/2013	10:00	21.9				10/9/2013	11:00	26.7				12/12/2013	15:00	14.7				13/3/2014	10:00	14.6				11/6/2014	10:00	22				10/9/2014	10:00	26				11/12/2014	10:00	16.7
11/6/2013	11:00	21.9				10/9/2013	12:00	26.7				12/12/2013	16:00	14.7				13/3/2014	11:00	14.7				11/6/2014	11:00	21.9				10/9/2014	11:00	26				11/12/2014	11:00	16.7
11/6/2013	12:00	21.9				10/9/2013	13:00	26.7				12/12/2013	17:00	14.7				13/3/2014	12:00	14.8				11/6/2014	12:00	22				10/9/2014	12:00	26				11/12/2014	12:00	16.7
11/6/2013	13:00	21.9				10/9/2013	14:00	26.7				12/12/2013	18:00	14.6				13/3/2014	13:00	14.8				11/6/2014	13:00	22				10/9/2014	13:00	26				11/12/2014	13:00	16.7
11/6/2013	14:00	21.8				10/9/2013	15:00	26.7				12/12/2013	19:00	14.6				13/3/2014	14:00	14.8				11/6/2014	14:00	22.1				10/9/2014	14:00	26.1				11/12/2014	14:00	16.8
11/6/2013	15:00	21.8				10/9/2013	16:00	26.8				12/12/2013	20:00	14.7				13/3/2014	15:00	14.9				11/6/2014	15:00	22.2				10/9/2014	15:00	26.1				11/12/2014	15:00	16.8
11/6/2013	16:00	21.8				10/9/2013	17:00	26.8				12/12/2013	21:00	14.8				13/3/2014	16:00	15				11/6/2014	16:00	22.5				10/9/2014	16:00	26.1				11/12/2014	16:00	16.8
11/6/2013	17:00	21.8				10/9/2013	18:00	26.8				12/12/2013	22:00	14.9				13/3/2014	17:00	15				11/6/2014	17:00	22.7				10/9/2014	17:00	26.1				11/12/2014	17:00	16.8
11/6/2013	18:00	21.8				10/9/2013	19:00	26.8				12/12/2013	23:00	14.9				13/3/2014	18:00	15				11/6/2014	18:00	22.9				10/9/2014	18:00	26.1				11/12/2014	18:00	16.7
11/6/2013	19:00	21.9				10/9/2013	20:00	26.8				13/12/2013	00:00	14.9				13/3/2014	19:00	15.1				11/6/2014	19:00	23				10/9/2014	19:00	26.2				11/12/2014	19:00	16.7
11/6/2013	20:00	21.9				10/9/2013	21:00	26.8				13/12/2013	01:00	14.9				13/3/2014	20:00	15.1				11/6/2014	20:00	22.9				10/9/2014	20:00	26.3				11/12/2014	20:00	16.7
11/6/2013	21:00	22				10/9/2013	22:00	26.8				13/12/2013	02:00	14.9				13/3/2014	21:00	15.1				11/6/2014	21:00	22.9				10/9/2014	21:00	26.3				11/12/2014	21:00	16.6
11/6/2013	22:00	22.1				10/9/2013	23:00	26.7				13/12/2013	03:00	14.9				13/3/2014	22:00	15.1				11/6/2014	22:00	22.9				10/9/2014	22:00	26.3				11/12/2014	22:00	16.6
11/6/2013	23:00	22				11/9/2013	00:00	26.7				13/12/2013	04:00	14.7				13/3/2014	23:00	15				11/6/2014	23:00	22.8				10/9/2014	23:00	26.3				11/12/2014	23:00	16.5
12/6/2013	00:00	22				11/9/2013	01:00	26.7				13/12/2013	05:00	14.6				14/3/2014	00:00	15				12/6/2014	00:00	22.8				11/9/2014	00:00	26.3				12/12/2014	00:00	16.5
12/6/2013	01:00	21.9				11/9/2013	02:00	26.7				13/12/2013	06:00	14.6				14/3/2014	01:00	15				12/6/2014	01:00	22.7				11/9/2014	01:00	26.3				12/12/2014	01:00	16.4
12/6/2013	02:00	21.9				11/9/2013	03:00	26.8				13/12/2013	07:00	14.5				14/3/2014	02:00	15				12/6/2014	02:00	22.7				11/9/2014	02:00	26.2				12/12/2014	02:00	16.4
12/6/2013	03:00	21.9				11/9/2013	04:00	26.8				13/12/2013	08:00	14.5				14/3/2014	03:00	15				12/6/2014	03:00	22.6				11/9/2014	03:00	26.2				12/12/2014	03:00	16.4
12/6/2013	04:00	21.8				11/9/2013	05:00	26.8				13/12/2013	09:00	14.5				14/3/2014	04:00	15				12/6/2014	04:00	22.6				11/9/2014	04:00	26.2				12/12/2014	04:00	16.3
12/6/2013	05:00	21.8				11/9/2013	06:00	26.7				13/12/2013	10:00	14.6				14/3/2014	05:00	14.9				12/6/2014	05:00	22.6				11/9/2014	05:00	26.2				12/12/2014	05:00	16.4
12/6/2013	06:00	21.7				11/9/2013	07:00	26.6				13/12/2013	11:00	14.6				14/3/2014	06:00	14.7				12/6/2014	06:00	22.6				11/9/2014	06:00	26.1				12/12/2014	06:00	16.4
12/6/2013	07:00	21.7				11/9/2013	08:00	26.6				13/12/2013	12:00	14.7				14/3/2014	07:00	14.6				12/6/2014	07:00	22.6				11/9/2014	07:00	26				12/12/2014	07:00	16.4
12/6/2013	08:00	21.6				11/9/2013	09:00	26.6				13/12/2013	13:00	14.8				14/3/2014	08:00	14.5				12/6/2014	08:00	22.6				11/9/2014	08:00	26				12/12/2014	08:00	16.3
12/6/2013	09:00	21.6				11/9/2013	10:00	26.7				13/12/2013	14:00	14.8				14/3/2014	09:00	14.5				12/6/2014	09:00	22.6				11/9/2014	09:00	26				12/12/2014	09:00	16.3
12/6/2013	10:00	21.7				11/9/2013	11:00	26.7				13/12/2013	15:00	14.8				14/3/2014	10:00	14.5				12/6/2014	10:00	22.6				11/9/2014	10:00	26				12/12/2014	10:00	16.3
12/6/2013	11:00	21.8				11/9/2013	12:00	26.7				13/12/2013	16:00	14.8				14/3/2014	11:00	14.6				12/6/2014	11:00	22.5				11/9/2014	11:00	26				12/12/2014	11:00	16.3
12/6/2013	12:00	21.9				11/9/2013	13:00	26.8				13/12/2013	17:00	14.8				14/3/2014	12:00	14.7				12/6/2014	12:00	22.5				11/9/2014	12:00	26				12/12/2014	12:00	16.3
12/6/2013	13:00	22				11/9/2013	14:00	26.9				13/12/2013	18:00	14.7				14/3/2014	13:00	14.7				12/6/2014	13:00	22.4				11/9/2014	13:00	26				12/12/2014	13:00	16.3
12/6/2013	14:00	22				11/9/2013	15:00	26.9				13/12/2013	19:00	14.7				14/3/2014	14:00	14.7				12/6/2014	14:00	22.4				11/9/2014	14:00	26				12/12/2014	14:00	16.3
12/6/2013	15:00	22				11/9/2013	16:00	26.9				13/12/2013	20:00	14.6				14/3/2014	15:00	14.8				12/6/2014	15:00	22.5				11/9/2014	15:00	26				12/12/2014	15:00	16.3
12/6/2013	16:00	21.9				11/9/2013	17:00	26.9				13/12/2013	21:00	14.6				14/3/2014	16:00	14.8				12/6/2014	16:00	22.8				11/9/2014	16:00	26				12/12/2014	16:00	16.3
12/6/2013	17:00	21.8				11/9/2013	18:00	26.9				13/12/2013	22:00	14.7				14/3/2014	17:00	14.8				12/6/2014	17:00	23				11/9/2014	17:00	26				12/12/2014	17:00	16.3
12/6/2013	18:00	21.7				11/9/2013	19:00	26.9				13/12/2013	23:00	14.7				14/3/2014	18:00	14.8				12/6/2014	18:00	23.2				11/9/2014	18:00	26				12/12/2014	18:00	16.4
12/6/2013	19:00	21.6				11/9/2013	20:00	26.9				14/12/2013	00:00	14.8				14/3/2014	19:00	14.8				12/6/2014	19:00	23.3				11/9/2014	19:00	25.9				12/12/2014	19:00	16.4
12/6/2013	20:00	21.4				11/9/2013	21:00	26.9				14/12/2013	01:00	14.8				14/3/2014	20:00	14.8				12/6/2014	20:00	23.3				11/9/2014	20:00	25.9				12/12/2014	20:00	16.5
12/6/2013	21:00	21.2				11/9/2013	22:00	26.9				14/12/2013	02:00	14.8				14/3/2014	21:00	14.8				12/6/2014	21:00	23.3				11/9/2014	21:00	25.9				12/12/2014	21:00	16.4
12/6/2013	22:00	21.1				11/9/2013	23:00	26.9				14/12/2013	03:00	14.7				14/3/2014	22:00	14.8				12/6/2014	22:00	23.3				11/9/2014	22:00	25.9				12/12/2014	22:00	16.4
12/6/2013	23:00	21.1				12/9/2013	00:00	26.8				14/12/2013	04:00	14.6				14/3/2014	23:00	14.8				12/6/2014	23:00	23.2				11/9/2014	23:00	26				12/12/2014	23:00	16.3
13/6/2013	00:00	21.1				12/9/2013	01:00	26.8				14/12/2013	05:00	14.6				15/3/2014	00:00	14.8				13/6/2014	00:00	23.1				12/9/2014	00:00	26				13/12/2014	00:00	16.2
13/6/2013	01:00	21.1				12/9/2013	02:00	26.8				14/12/2013	06:00	14.5				15/3/2014	01:00	14.8				13/6/2014	01:00	23				12/9/2014	01:00	26				13/12/2014	01:00	16.2
13/6/2013	02:00	21				12/9/2013	03:00	26.8				14/12/2013	07:00	14.5				15/3/2014	02:00	14.8				13/6/2014	02:00	22.9				12/9/2014	02:00	25.9				13/12/2014	02:00	16.2
13/6/2013	03:00	21				12/9/2013	04:00	26.8				14/12/2013	08:00	14.4				15/3/2014	03:00	14.8				13/6/2014	03:00	22.9				12/9/2014	03:00	25.9				13/12/2014	03:00	16.2
13/6/2013	04:00	20.9				12/9/2013	05:00	26.7				14/12/2013	09:00	14.4				15/3/2014	04:00	14.7				13/6/2014	04:00	22.8				12/9/2014	04:00	25.9				13/12/2014	04:00	16.3
13/6/2013	05:00	20.9				12/9/2013	06:00	26.7				14/12/2013	10:00	14.5				15/3/2014	05:00	14.6				13/6/2014	05:00	22.7				12/9/2014	05:00	25.9				13/12/2014	05:00	16.3
13/6/2013	06:00	20.7				12/9/2013	07:00	26.7				14/12/2013	11:00	14.5				15/3/2014	06:00	14.5				13/6/2014	06:00	22.8				12/9/2014	06:00	25.9				13/12/2014	06:00	16.3
13/6/2013	07:00	20.6				12/9/2013	08:00	26.7				14/12/2013	12:00	14.6				15/3/2014	07:00	14.5				13/6/2014	07:00	22.8				12/9/2014	07:00	25.9				13/12/2014	07:00	16.3
13/6/2013	08:00	20.6				12/9/2013	09:00	26.7				14/12/2013	13:00	14.6				15/3/2014	08:00	14.4				13/6/2014	08:00	22.9				12/9/2014	08:00	25.8				13/12/2014	08:00	16.3
13/6/2013	09:00	20.5				12/9/2013	10:00	26.6				14/12/2013	14:00	14.6				15/3/2014	09:00	14.5				13/6/2014	09:00	22.9				12/9/2014	09:00	25.8				13/12/2014	09:00	16.2
13/6/2013	10:00	20.6				12/9/2013	11:00	26.6				14/12/2013	15:00	14.6				15/3/2014	10:00	14.5				13/6/2014	10:00	22.9				12/9/2014	10:00	25.8				13/12/2014	10:00	16.2
13/6/2013	11:00	20.7				12/9/2013	12:00	26.6				14/12/2013	16:00	14.6				15/3/2014	11:00	14.5				13/6/2014	11:00	22.9				12/9/2014	11:00	25.9				13/12/2014	11:00	16.2
13/6/2013	12:00	20.7				12/9/2013	13:00	26.6				14/12/2013	17:00	14.6				15/3/2014	12:00	14.6				13/6/2014	12:00	22.8				12/9/2014	12:00	25.9				13/12/2014	12:00	16.3
13/6/2013	13:00	20.7				12/9/2013	14:00	26.6				14/12/2013	18:00	14.6				15/3/2014	13:00	14.6				13/6/2014	13:00	22.8				12/9/2014	13:00	25.9				13/12/2014	13:00	16.3
13/6/2013	14:00	20.7				12/9/2013	15:00	26.6				14/12/2013	19:00	14.5				15/3/2014	14:00	14.7				13/6/2014	14:00	22.8				12/9/2014	14:00	25.9				13/12/2014	14:00	16.3
13/6/2013	15:00	20.5				12/9/2013	16:00	26.5				14/12/2013	20:00	14.6				15/3/2014	15:00	14.7				13/6/2014	15:00	22.8				12/9/2014	15:00	25.9				13/12/2014	15:00	16.3
13/6/2013	16:00	20.4				12/9/2013	17:00	26.5				14/12/2013	21:00	14.6				15/3/2014	16:00	14.7				13/6/2014	16:00	22.9				12/9/2014	16:00	25.9				13/12/2014	16:00	16.4
13/6/2013	17:00	20.3				12/9/2013	18:00	26.5				14/12/2013	22:00	14.6				15/3/2014	17:00	14.8				13/6/2014	17:00	23.3				12/9/2014	17:00	25.9				13/12/2014	17:00	16.4
13/6/2013	18:00	20.2				12/9/2013	19:00	26.5				14/12/2013	23:00	14.7				15/3/2014	18:00	14.8				13/6/2014	18:00	23.5				12/9/2014	18:00	25.9				13/12/2014	18:00	16.4
13/6/2013	19:00	20.2				12/9/2013	20:00	26.5				15/12/2013	00:00	14.7				15/3/2014	19:00	14.8				13/6/2014	19:00	23.6				12/9/2014	19:00	25.9				13/12/2014	19:00	16.4
13/6/2013	20:00	20.1				12/9/2013	21:00	26.4				15/12/2013	01:00	14.7				15/3/2014	20:00	14.8				13/6/2014	20:00	23.7				12/9/2014	20:00	25.9				13/12/2014	20:00	16.4
13/6/2013	21:00	20.1				12/9/2013	22:00	26.3				15/12/2013	02:00	14.7				15/3/2014	21:00	14.8				13/6/2014	21:00	23.8				12/9/2014	21:00	26				13/12/2014	21:00	16.4
13/6/2013	22:00	20				12/9/2013	23:00	26.2				15/12/2013	03:00	14.7				15/3/2014	22:00	14.8				13/6/2014	22:00	23.8				12/9/2014	22:00	25.9				13/12/2014	22:00	16.4
13/6/2013	23:00	20.1				13/9/2013	00:00	26.2				15/12/2013	04:00	14.6				15/3/2014	23:00	14.8				13/6/2014	23:00	23.8				12/9/2014	23:00	26				13/12/2014	23:00	16.3
14/6/2013	00:00	20.1				13/9/2013	01:00	26.1				15/12/2013	05:00	14.5				16/3/2014	00:00	14.8				14/6/2014	00:00	23.8				13/9/2014	00:00	26				14/12/2014	00:00	16.2
14/6/2013	01:00	20.1				13/9/2013	02:00	26.1				15/12/2013	06:00	14.4				16/3/2014	01:00	14.8				14/6/2014	01:00	23.7				13/9/2014	01:00	26				14/12/2014	01:00	16.2
14/6/2013	02:00	20.1				13/9/2013	03:00	26.1				15/12/2013	07:00	14.3				16/3/2014	02:00	14.8				14/6/2014	02:00	23.7				13/9/2014	02:00	26				14/12/2014	02:00	16.2
14/6/2013	03:00	20				13/9/2013	04:00	26.2				15/12/2013	08:00	14.2				16/3/2014	03:00	14.8				14/6/2014	03:00	23.6				13/9/2014	03:00	26				14/12/2014	03:00	16.1
14/6/2013	04:00	20				13/9/2013	05:00	26.1				15/12/2013	09:00	14.3				16/3/2014	04:00	14.8				14/6/2014	04:00	23.6				13/9/2014	04:00	26				14/12/2014	04:00	16.1
14/6/2013	05:00	19.9				13/9/2013	06:00	26.1				15/12/2013	10:00	14.3				16/3/2014	05:00	14.7				14/6/2014	05:00	23.6				13/9/2014	05:00	26				14/12/2014	05:00	16.2
14/6/2013	06:00	19.8				13/9/2013	07:00	26.2				15/12/2013	11:00	14.4				16/3/2014	06:00	14.7				14/6/2014	06:00	23.6				13/9/2014	06:00	25.9				14/12/2014	06:00	16.1
14/6/2013	07:00	19.8				13/9/2013	08:00	26.1				15/12/2013	12:00	14.4				16/3/2014	07:00	14.6				14/6/2014	07:00	23.7				13/9/2014	07:00	25.9				14/12/2014	07:00	16.1
14/6/2013	08:00	19.8				13/9/2013	09:00	26.1				15/12/2013	13:00	14.4				16/3/2014	08:00	14.6				14/6/2014	08:00	23.7				13/9/2014	08:00	25.8				14/12/2014	08:00	16.1
14/6/2013	09:00	19.9				13/9/2013	10:00	26				15/12/2013	14:00	14.5				16/3/2014	09:00	14.6				14/6/2014	09:00	23.6				13/9/2014	09:00	25.8				14/12/2014	09:00	16.1
14/6/2013	10:00	20.1				13/9/2013	11:00	26.1				15/12/2013	15:00	14.5				16/3/2014	10:00	14.6				14/6/2014	10:00	23.7				13/9/2014	10:00	25.7				14/12/2014	10:00	16.1
14/6/2013	11:00	20.3				13/9/2013	12:00	26.1				15/12/2013	16:00	14.5				16/3/2014	11:00	14.6				14/6/2014	11:00	23.6				13/9/2014	11:00	25.8				14/12/2014	11:00	16.1
14/6/2013	12:00	20.5				13/9/2013	13:00	26.1				15/12/2013	17:00	14.5				16/3/2014	12:00	14.7				14/6/2014	12:00	23.7				13/9/2014	12:00	25.8				14/12/2014	12:00	16
14/6/2013	13:00	20.6				13/9/2013	14:00	26.1				15/12/2013	18:00	14.4				16/3/2014	13:00	14.7				14/6/2014	13:00	23.8				13/9/2014	13:00	25.9				14/12/2014	13:00	16
14/6/2013	14:00	20.6				13/9/2013	15:00	26.1				15/12/2013	19:00	14.4				16/3/2014	14:00	14.7				14/6/2014	14:00	23.8				13/9/2014	14:00	25.9				14/12/2014	14:00	16
14/6/2013	15:00	20.6				13/9/2013	16:00	26.2				15/12/2013	20:00	14.4				16/3/2014	15:00	14.7				14/6/2014	15:00	23.9				13/9/2014	15:00	25.9				14/12/2014	15:00	16
14/6/2013	16:00	20.8				13/9/2013	17:00	26.2				15/12/2013	21:00	14.4				16/3/2014	16:00	14.8				14/6/2014	16:00	24.1				13/9/2014	16:00	25.9				14/12/2014	16:00	16
14/6/2013	17:00	20.8				13/9/2013	18:00	26.2				15/12/2013	22:00	14.5				16/3/2014	17:00	14.8				14/6/2014	17:00	24.2				13/9/2014	17:00	26				14/12/2014	17:00	16.1
14/6/2013	18:00	20.9				13/9/2013	19:00	26.2				15/12/2013	23:00	14.6				16/3/2014	18:00	14.9				14/6/2014	18:00	24.3				13/9/2014	18:00	26				14/12/2014	18:00	16.1
14/6/2013	19:00	21				13/9/2013	20:00	26.2				16/12/2013	00:00	14.6				16/3/2014	19:00	14.9				14/6/2014	19:00	24.4				13/9/2014	19:00	26				14/12/2014	19:00	16.1
14/6/2013	20:00	21				13/9/2013	21:00	26.2				16/12/2013	01:00	14.6				16/3/2014	20:00	14.9				14/6/2014	20:00	24.4				13/9/2014	20:00	26				14/12/2014	20:00	16.1
14/6/2013	21:00	21.1				13/9/2013	22:00	26.2				16/12/2013	02:00	14.6				16/3/2014	21:00	14.8				14/6/2014	21:00	24.4				13/9/2014	21:00	25.9				14/12/2014	21:00	16.1
14/6/2013	22:00	21.2				13/9/2013	23:00	26.2				16/12/2013	03:00	14.7				16/3/2014	22:00	14.8				14/6/2014	22:00	24.4				13/9/2014	22:00	25.9				14/12/2014	22:00	16.1
14/6/2013	23:00	21.3				14/9/2013	00:00	26.2				16/12/2013	04:00	14.6				16/3/2014	23:00	14.8				14/6/2014	23:00	24.3				13/9/2014	23:00	25.9				14/12/2014	23:00	16.1
15/6/2013	00:00	21.3				14/9/2013	01:00	26.2				16/12/2013	05:00	14.5				17/3/2014	00:00	14.8				15/6/2014	00:00	24.2				14/9/2014	00:00	25.9				15/12/2014	00:00	16.1
15/6/2013	01:00	21.4				14/9/2013	02:00	26.1				16/12/2013	06:00	14.4				17/3/2014	01:00	14.8				15/6/2014	01:00	24.1				14/9/2014	01:00	25.9				15/12/2014	01:00	16
15/6/2013	02:00	21.4				14/9/2013	03:00	26				16/12/2013	07:00	14.3				17/3/2014	02:00	14.8				15/6/2014	02:00	24.1				14/9/2014	02:00	25.9				15/12/2014	02:00	16
15/6/2013	03:00	21.4				14/9/2013	04:00	26				16/12/2013	08:00	14.2				17/3/2014	03:00	14.8				15/6/2014	03:00	24				14/9/2014	03:00	25.9				15/12/2014	03:00	16
15/6/2013	04:00	21.4				14/9/2013	05:00	26				16/12/2013	09:00	14.2				17/3/2014	04:00	14.8				15/6/2014	04:00	23.9				14/9/2014	04:00	25.9				15/12/2014	04:00	16
15/6/2013	05:00	21.3				14/9/2013	06:00	25.9				16/12/2013	10:00	14.3				17/3/2014	05:00	14.8				15/6/2014	05:00	23.8				14/9/2014	05:00	25.9				15/12/2014	05:00	16
15/6/2013	06:00	21.2				14/9/2013	07:00	25.9				16/12/2013	11:00	14.3				17/3/2014	06:00	14.7				15/6/2014	06:00	23.8				14/9/2014	06:00	25.9				15/12/2014	06:00	16
15/6/2013	07:00	21.2				14/9/2013	08:00	25.9				16/12/2013	12:00	14.4				17/3/2014	07:00	14.7				15/6/2014	07:00	23.8				14/9/2014	07:00	25.9				15/12/2014	07:00	16
15/6/2013	08:00	21.1				14/9/2013	09:00	26				16/12/2013	13:00	14.4				17/3/2014	08:00	14.7				15/6/2014	08:00	23.8				14/9/2014	08:00	25.8				15/12/2014	08:00	16.1
15/6/2013	09:00	21.2				14/9/2013	10:00	26				16/12/2013	14:00	14.5				17/3/2014	09:00	14.7				15/6/2014	09:00	23.8				14/9/2014	09:00	25.8				15/12/2014	09:00	16.2
15/6/2013	10:00	21.3				14/9/2013	11:00	26				16/12/2013	15:00	14.5				17/3/2014	10:00	14.8				15/6/2014	10:00	23.8				14/9/2014	10:00	25.8				15/12/2014	10:00	16.2
15/6/2013	11:00	21.5				14/9/2013	12:00	26.1				16/12/2013	16:00	14.6				17/3/2014	11:00	14.8				15/6/2014	11:00	23.8				14/9/2014	11:00	25.8				15/12/2014	11:00	16.1
15/6/2013	12:00	21.7				14/9/2013	13:00	26.1				16/12/2013	17:00	14.5				17/3/2014	12:00	14.8				15/6/2014	12:00	23.7				14/9/2014	12:00	25.8				15/12/2014	12:00	16.1
15/6/2013	13:00	21.8				14/9/2013	14:00	26.2				16/12/2013	18:00	14.5				17/3/2014	13:00	14.9				15/6/2014	13:00	23.7				14/9/2014	13:00	25.8				15/12/2014	13:00	16.1
15/6/2013	14:00	21.9				14/9/2013	15:00	26.2				16/12/2013	19:00	14.4				17/3/2014	14:00	14.9				15/6/2014	14:00	23.7				14/9/2014	14:00	25.9				15/12/2014	14:00	16.1
15/6/2013	15:00	21.9				14/9/2013	16:00	26.2				16/12/2013	20:00	14.3				17/3/2014	15:00	14.9				15/6/2014	15:00	23.7				14/9/2014	15:00	25.9				15/12/2014	15:00	16.1
15/6/2013	16:00	22				14/9/2013	17:00	26.2				16/12/2013	21:00	14.3				17/3/2014	16:00	14.9				15/6/2014	16:00	23.7				14/9/2014	16:00	25.9				15/12/2014	16:00	16.1
15/6/2013	17:00	22				14/9/2013	18:00	26.2				16/12/2013	22:00	14.3				17/3/2014	17:00	14.9				15/6/2014	17:00	23.6				14/9/2014	17:00	26				15/12/2014	17:00	16.1
15/6/2013	18:00	22				14/9/2013	19:00	26.1				16/12/2013	23:00	14.3				17/3/2014	18:00	15				15/6/2014	18:00	23.7				14/9/2014	18:00	26				15/12/2014	18:00	16.1
15/6/2013	19:00	22				14/9/2013	20:00	26				17/12/2013	00:00	14.3				17/3/2014	19:00	15.1				15/6/2014	19:00	23.7				14/9/2014	19:00	25.9				15/12/2014	19:00	16.1
15/6/2013	20:00	21.9				14/9/2013	21:00	26.1				17/12/2013	01:00	14.3				17/3/2014	20:00	15.1				15/6/2014	20:00	23.8				14/9/2014	20:00	25.9				15/12/2014	20:00	16.2
15/6/2013	21:00	21.9				14/9/2013	22:00	26.1				17/12/2013	02:00	14.3				17/3/2014	21:00	15.1				15/6/2014	21:00	23.8				14/9/2014	21:00	25.9				15/12/2014	21:00	16.1
15/6/2013	22:00	22				14/9/2013	23:00	26.1				17/12/2013	03:00	14.4				17/3/2014	22:00	15.1				15/6/2014	22:00	23.9				14/9/2014	22:00	25.8				15/12/2014	22:00	16.1
15/6/2013	23:00	22.1				15/9/2013	00:00	26.2				17/12/2013	04:00	14.4				17/3/2014	23:00	15.1				15/6/2014	23:00	24				14/9/2014	23:00	25.8				15/12/2014	23:00	16.2
16/6/2013	00:00	22.3				15/9/2013	01:00	26.2				17/12/2013	05:00	14.3				18/3/2014	00:00	15.1				16/6/2014	00:00	24				15/9/2014	00:00	25.8				16/12/2014	00:00	16.2
16/6/2013	01:00	22.4				15/9/2013	02:00	26.2				17/12/2013	06:00	14.2				18/3/2014	01:00	15.1				16/6/2014	01:00	24				15/9/2014	01:00	25.7				16/12/2014	01:00	16.2
16/6/2013	02:00	22.4				15/9/2013	03:00	26.1				17/12/2013	07:00	14.1				18/3/2014	02:00	15.1				16/6/2014	02:00	24				15/9/2014	02:00	25.7				16/12/2014	02:00	16.2
16/6/2013	03:00	22.4				15/9/2013	04:00	25.9				17/12/2013	08:00	14.1				18/3/2014	03:00	15				16/6/2014	03:00	23.9				15/9/2014	03:00	25.7				16/12/2014	03:00	16.1
16/6/2013	04:00	22.4				15/9/2013	05:00	25.8				17/12/2013	09:00	14				18/3/2014	04:00	15				16/6/2014	04:00	23.8				15/9/2014	04:00	25.7				16/12/2014	04:00	16.1
16/6/2013	05:00	22.4				15/9/2013	06:00	25.8				17/12/2013	10:00	14.1				18/3/2014	05:00	15				16/6/2014	05:00	23.8				15/9/2014	05:00	25.7				16/12/2014	05:00	16.1
16/6/2013	06:00	22.4				15/9/2013	07:00	25.7				17/12/2013	11:00	14.2				18/3/2014	06:00	15				16/6/2014	06:00	23.7				15/9/2014	06:00	25.7				16/12/2014	06:00	16.1
16/6/2013	07:00	22.3				15/9/2013	08:00	25.7				17/12/2013	12:00	14.3				18/3/2014	07:00	14.9				16/6/2014	07:00	23.7				15/9/2014	07:00	25.7				16/12/2014	07:00	16.1
16/6/2013	08:00	22.2				15/9/2013	09:00	25.7				17/12/2013	13:00	14.3				18/3/2014	08:00	14.9				16/6/2014	08:00	23.8				15/9/2014	08:00	25.7				16/12/2014	08:00	16.1
16/6/2013	09:00	22.1				15/9/2013	10:00	25.8				17/12/2013	14:00	14.4				18/3/2014	09:00	14.9				16/6/2014	09:00	23.9				15/9/2014	09:00	25.7				16/12/2014	09:00	16.1
16/6/2013	10:00	22.2				15/9/2013	11:00	25.8				17/12/2013	15:00	14.5				18/3/2014	10:00	14.9				16/6/2014	10:00	23.9				15/9/2014	10:00	25.7				16/12/2014	10:00	16.2
16/6/2013	11:00	22.2				15/9/2013	12:00	25.9				17/12/2013	16:00	14.5				18/3/2014	11:00	14.9				16/6/2014	11:00	23.9				15/9/2014	11:00	25.7				16/12/2014	11:00	16.3
16/6/2013	12:00	22.2				15/9/2013	13:00	25.9				17/12/2013	17:00	14.5				18/3/2014	12:00	15				16/6/2014	12:00	23.9				15/9/2014	12:00	25.7				16/12/2014	12:00	16.3
16/6/2013	13:00	22.4				15/9/2013	14:00	26				17/12/2013	18:00	14.5				18/3/2014	13:00	15				16/6/2014	13:00	23.8				15/9/2014	13:00	25.8				16/12/2014	13:00	16.4
16/6/2013	14:00	22.5				15/9/2013	15:00	26				17/12/2013	19:00	14.3				18/3/2014	14:00	15				16/6/2014	14:00	23.8				15/9/2014	14:00	25.8				16/12/2014	14:00	16.4
16/6/2013	15:00	22.6				15/9/2013	16:00	26				17/12/2013	20:00	14.3				18/3/2014	15:00	15				16/6/2014	15:00	23.8				15/9/2014	15:00	25.9				16/12/2014	15:00	16.4
16/6/2013	16:00	22.8				15/9/2013	17:00	26.1				17/12/2013	21:00	14.2				18/3/2014	16:00	15				16/6/2014	16:00	23.8				15/9/2014	16:00	25.9				16/12/2014	16:00	16.3
16/6/2013	17:00	22.9				15/9/2013	18:00	26				17/12/2013	22:00	14.2				18/3/2014	17:00	15.1				16/6/2014	17:00	23.9				15/9/2014	17:00	26				16/12/2014	17:00	16.2
16/6/2013	18:00	22.9				15/9/2013	19:00	26.1				17/12/2013	23:00	14.2				18/3/2014	18:00	15.1				16/6/2014	18:00	23.9				15/9/2014	18:00	26				16/12/2014	18:00	16.2
16/6/2013	19:00	22.9				15/9/2013	20:00	26				18/12/2013	00:00	14.3				18/3/2014	19:00	15.2				16/6/2014	19:00	24				15/9/2014	19:00	26				16/12/2014	19:00	16.2
16/6/2013	20:00	22.9				15/9/2013	21:00	26				18/12/2013	01:00	14.3				18/3/2014	20:00	15.2				16/6/2014	20:00	24.1				15/9/2014	20:00	26				16/12/2014	20:00	16.2
16/6/2013	21:00	22.9				15/9/2013	22:00	26				18/12/2013	02:00	14.4				18/3/2014	21:00	15.2				16/6/2014	21:00	24.2				15/9/2014	21:00	26				16/12/2014	21:00	16.3
16/6/2013	22:00	22.9				15/9/2013	23:00	26				18/12/2013	03:00	14.4				18/3/2014	22:00	15.2				16/6/2014	22:00	24.2				15/9/2014	22:00	26				16/12/2014	22:00	16.2
16/6/2013	23:00	22.9				16/9/2013	00:00	25.9				18/12/2013	04:00	14.4				18/3/2014	23:00	15.2				16/6/2014	23:00	24.2				15/9/2014	23:00	25.9				16/12/2014	23:00	16.3
17/6/2013	00:00	22.9				16/9/2013	01:00	26				18/12/2013	05:00	14.4				19/3/2014	00:00	15.2				17/6/2014	00:00	24.2				16/9/2014	00:00	25.9				17/12/2014	00:00	16.3
17/6/2013	01:00	22.9				16/9/2013	02:00	25.9				18/12/2013	06:00	14.3				19/3/2014	01:00	15.2				17/6/2014	01:00	24.2				16/9/2014	01:00	25.9				17/12/2014	01:00	16.2
17/6/2013	02:00	22.9				16/9/2013	03:00	25.9				18/12/2013	07:00	14.2				19/3/2014	02:00	15.2				17/6/2014	02:00	24.2				16/9/2014	02:00	25.8				17/12/2014	02:00	16.2
17/6/2013	03:00	22.9				16/9/2013	04:00	25.9				18/12/2013	08:00	14.3				19/3/2014	03:00	15.2				17/6/2014	03:00	24.2				16/9/2014	03:00	25.7				17/12/2014	03:00	16.1
17/6/2013	04:00	23				16/9/2013	05:00	25.8				18/12/2013	09:00	14.1				19/3/2014	04:00	15.2				17/6/2014	04:00	24.2				16/9/2014	04:00	25.7				17/12/2014	04:00	16
17/6/2013	05:00	22.9				16/9/2013	06:00	25.7				18/12/2013	10:00	14				19/3/2014	05:00	15.2				17/6/2014	05:00	24.1				16/9/2014	05:00	25.7				17/12/2014	05:00	16
17/6/2013	06:00	22.9				16/9/2013	07:00	25.6				18/12/2013	11:00	14.1				19/3/2014	06:00	15.1				17/6/2014	06:00	24.1				16/9/2014	06:00	25.7				17/12/2014	06:00	15.9
17/6/2013	07:00	22.8				16/9/2013	08:00	25.5				18/12/2013	12:00	14.2				19/3/2014	07:00	15				17/6/2014	07:00	24.1				16/9/2014	07:00	25.7				17/12/2014	07:00	15.9
17/6/2013	08:00	22.8				16/9/2013	09:00	25.5				18/12/2013	13:00	14.3				19/3/2014	08:00	15				17/6/2014	08:00	24.2				16/9/2014	08:00	25.7				17/12/2014	08:00	15.9
17/6/2013	09:00	22.8				16/9/2013	10:00	25.5				18/12/2013	14:00	14.4				19/3/2014	09:00	15				17/6/2014	09:00	24.2				16/9/2014	09:00	25.7				17/12/2014	09:00	15.9
17/6/2013	10:00	22.8				16/9/2013	11:00	25.6				18/12/2013	15:00	14.4				19/3/2014	10:00	15				17/6/2014	10:00	24.3				16/9/2014	10:00	25.7				17/12/2014	10:00	16
17/6/2013	11:00	22.8				16/9/2013	12:00	25.7				18/12/2013	16:00	14.5				19/3/2014	11:00	15				17/6/2014	11:00	24.4				16/9/2014	11:00	25.7				17/12/2014	11:00	16
17/6/2013	12:00	22.9				16/9/2013	13:00	25.7				18/12/2013	17:00	14.5				19/3/2014	12:00	15				17/6/2014	12:00	24.4				16/9/2014	12:00	25.7				17/12/2014	12:00	16.1
17/6/2013	13:00	23				16/9/2013	14:00	25.8				18/12/2013	18:00	14.5				19/3/2014	13:00	15				17/6/2014	13:00	24.4				16/9/2014	13:00	25.8				17/12/2014	13:00	16.1
17/6/2013	14:00	23.2				16/9/2013	15:00	25.8				18/12/2013	19:00	14.4				19/3/2014	14:00	15				17/6/2014	14:00	24.4				16/9/2014	14:00	25.8				17/12/2014	14:00	16.1
17/6/2013	15:00	23.3				16/9/2013	16:00	25.9				18/12/2013	20:00	14.3				19/3/2014	15:00	15				17/6/2014	15:00	24.3				16/9/2014	15:00	25.8				17/12/2014	15:00	16.1
17/6/2013	16:00	23.4				16/9/2013	17:00	25.9				18/12/2013	21:00	14.3				19/3/2014	16:00	15.1				17/6/2014	16:00	24.3				16/9/2014	16:00	25.8				17/12/2014	16:00	16.1
17/6/2013	17:00	23.4				16/9/2013	18:00	26				18/12/2013	22:00	14.3				19/3/2014	17:00	15.1				17/6/2014	17:00	24.3				16/9/2014	17:00	25.9				17/12/2014	17:00	16.1
17/6/2013	18:00	23.4				16/9/2013	19:00	26				18/12/2013	23:00	14.3				19/3/2014	18:00	15.2				17/6/2014	18:00	24.2				16/9/2014	18:00	25.9				17/12/2014	18:00	16.1
17/6/2013	19:00	23.4				16/9/2013	20:00	26				19/12/2013	00:00	14.3				19/3/2014	19:00	15.3				17/6/2014	19:00	24.2				16/9/2014	19:00	25.8				17/12/2014	19:00	16.1
17/6/2013	20:00	23.3				16/9/2013	21:00	26				19/12/2013	01:00	14.4				19/3/2014	20:00	15.3				17/6/2014	20:00	24.3				16/9/2014	20:00	25.8				17/12/2014	20:00	16.1
17/6/2013	21:00	23.3				16/9/2013	22:00	26				19/12/2013	02:00	14.4				19/3/2014	21:00	15.4				17/6/2014	21:00	24.3				16/9/2014	21:00	25.7				17/12/2014	21:00	16.2
17/6/2013	22:00	23.3				16/9/2013	23:00	26				19/12/2013	03:00	14.4				19/3/2014	22:00	15.4				17/6/2014	22:00	24.3				16/9/2014	22:00	25.7				17/12/2014	22:00	16.2
17/6/2013	23:00	23.3				17/9/2013	00:00	26				19/12/2013	04:00	14.4				19/3/2014	23:00	15.4				17/6/2014	23:00	24.4				16/9/2014	23:00	25.7				17/12/2014	23:00	16.2
18/6/2013	00:00	23.3				17/9/2013	01:00	26				19/12/2013	05:00	14.5				20/3/2014	00:00	15.4				18/6/2014	00:00	24.4				17/9/2014	00:00	25.6				18/12/2014	00:00	16.2
18/6/2013	01:00	23.3				17/9/2013	02:00	26				19/12/2013	06:00	14.4				20/3/2014	01:00	15.4				18/6/2014	01:00	24.4				17/9/2014	01:00	25.6				18/12/2014	01:00	16.2
18/6/2013	02:00	23.4				17/9/2013	03:00	25.9				19/12/2013	07:00	14.2				20/3/2014	02:00	15.4				18/6/2014	02:00	24.4				17/9/2014	02:00	25.6				18/12/2014	02:00	16.1
18/6/2013	03:00	23.4				17/9/2013	04:00	25.8				19/12/2013	08:00	14.1				20/3/2014	03:00	15.3				18/6/2014	03:00	24.3				17/9/2014	03:00	25.6				18/12/2014	03:00	16
18/6/2013	04:00	23.5				17/9/2013	05:00	25.7				19/12/2013	09:00	14				20/3/2014	04:00	15.3				18/6/2014	04:00	24.3				17/9/2014	04:00	25.5				18/12/2014	04:00	15.9
18/6/2013	05:00	23.5				17/9/2013	06:00	25.6				19/12/2013	10:00	14				20/3/2014	05:00	15.3				18/6/2014	05:00	24.3				17/9/2014	05:00	25.5				18/12/2014	05:00	15.9
18/6/2013	06:00	23.5				17/9/2013	07:00	25.6				19/12/2013	11:00	14				20/3/2014	06:00	15.3				18/6/2014	06:00	24.3				17/9/2014	06:00	25.5				18/12/2014	06:00	15.9
18/6/2013	07:00	23.3				17/9/2013	08:00	25.6				19/12/2013	12:00	14.2				20/3/2014	07:00	15.2				18/6/2014	07:00	24.2				17/9/2014	07:00	25.5				18/12/2014	07:00	15.8
18/6/2013	08:00	23.2				17/9/2013	09:00	25.7				19/12/2013	13:00	14.4				20/3/2014	08:00	15.2				18/6/2014	08:00	24.2				17/9/2014	08:00	25.5				18/12/2014	08:00	15.9
18/6/2013	09:00	23.1				17/9/2013	10:00	25.7				19/12/2013	14:00	14.5				20/3/2014	09:00	15.2				18/6/2014	09:00	24.3				17/9/2014	09:00	25.5				18/12/2014	09:00	15.9
18/6/2013	10:00	23.1				17/9/2013	11:00	25.8				19/12/2013	15:00	14.5				20/3/2014	10:00	15.2				18/6/2014	10:00	24.3				17/9/2014	10:00	25.5				18/12/2014	10:00	15.9
18/6/2013	11:00	23.2				17/9/2013	12:00	25.8				19/12/2013	16:00	14.6				20/3/2014	11:00	15.2				18/6/2014	11:00	24.4				17/9/2014	11:00	25.5				18/12/2014	11:00	16
18/6/2013	12:00	23.3				17/9/2013	13:00	25.8				19/12/2013	17:00	14.6				20/3/2014	12:00	15.3				18/6/2014	12:00	24.4				17/9/2014	12:00	25.6				18/12/2014	12:00	16
18/6/2013	13:00	23.6				17/9/2013	14:00	25.9				19/12/2013	18:00	14.6				20/3/2014	13:00	15.3				18/6/2014	13:00	24.5				17/9/2014	13:00	25.6				18/12/2014	13:00	15.9
18/6/2013	14:00	23.7				17/9/2013	15:00	25.9				19/12/2013	19:00	14.4				20/3/2014	14:00	15.3				18/6/2014	14:00	24.5				17/9/2014	14:00	25.6				18/12/2014	14:00	15.9
18/6/2013	15:00	23.9				17/9/2013	16:00	25.8				19/12/2013	20:00	14.3				20/3/2014	15:00	15.3				18/6/2014	15:00	24.6				17/9/2014	15:00	25.7				18/12/2014	15:00	15.9
18/6/2013	16:00	24				17/9/2013	17:00	25.8				19/12/2013	21:00	14.3				20/3/2014	16:00	15.3				18/6/2014	16:00	24.6				17/9/2014	16:00	25.7				18/12/2014	16:00	16
18/6/2013	17:00	24				17/9/2013	18:00	25.8				19/12/2013	22:00	14.3				20/3/2014	17:00	15.3				18/6/2014	17:00	24.6				17/9/2014	17:00	25.7				18/12/2014	17:00	16
18/6/2013	18:00	24				17/9/2013	19:00	25.7				19/12/2013	23:00	14.3				20/3/2014	18:00	15.3				18/6/2014	18:00	24.5				17/9/2014	18:00	25.7				18/12/2014	18:00	15.9
18/6/2013	19:00	24				17/9/2013	20:00	25.7				20/12/2013	00:00	14.5				20/3/2014	19:00	15.3				18/6/2014	19:00	24.5				17/9/2014	19:00	25.7				18/12/2014	19:00	15.9
18/6/2013	20:00	24				17/9/2013	21:00	25.7				20/12/2013	01:00	14.5				20/3/2014	20:00	15.4				18/6/2014	20:00	24.4				17/9/2014	20:00	25.7				18/12/2014	20:00	15.9
18/6/2013	21:00	23.9				17/9/2013	22:00	25.6				20/12/2013	02:00	14.5				20/3/2014	21:00	15.4				18/6/2014	21:00	24.4				17/9/2014	21:00	25.7				18/12/2014	21:00	15.9
18/6/2013	22:00	23.9				17/9/2013	23:00	25.6				20/12/2013	03:00	14.5				20/3/2014	22:00	15.4				18/6/2014	22:00	24.3				17/9/2014	22:00	25.7				18/12/2014	22:00	15.9
18/6/2013	23:00	23.9				18/9/2013	00:00	25.5				20/12/2013	04:00	14.5				20/3/2014	23:00	15.5				18/6/2014	23:00	24.3				17/9/2014	23:00	25.7				18/12/2014	23:00	15.9
19/6/2013	00:00	23.9				18/9/2013	01:00	25.6				20/12/2013	05:00	14.6				21/3/2014	00:00	15.4				19/6/2014	00:00	24.2				18/9/2014	00:00	25.7				19/12/2014	00:00	15.9
19/6/2013	01:00	24				18/9/2013	02:00	25.5				20/12/2013	06:00	14.4				21/3/2014	01:00	15.4				19/6/2014	01:00	24.1				18/9/2014	01:00	25.6				19/12/2014	01:00	16
19/6/2013	02:00	24				18/9/2013	03:00	25.4				20/12/2013	07:00	14.3				21/3/2014	02:00	15.4				19/6/2014	02:00	24.1				18/9/2014	02:00	25.6				19/12/2014	02:00	15.9
19/6/2013	03:00	24				18/9/2013	04:00	25.4				20/12/2013	08:00	14.2				21/3/2014	03:00	15.4				19/6/2014	03:00	24				18/9/2014	03:00	25.6				19/12/2014	03:00	15.9
19/6/2013	04:00	24.1				18/9/2013	05:00	25.4				20/12/2013	09:00	14.1				21/3/2014	04:00	15.4				19/6/2014	04:00	24				18/9/2014	04:00	25.5				19/12/2014	04:00	15.9
19/6/2013	05:00	24.1				18/9/2013	06:00	25.3				20/12/2013	10:00	14.1				21/3/2014	05:00	15.4				19/6/2014	05:00	24				18/9/2014	05:00	25.5				19/12/2014	05:00	15.9
19/6/2013	06:00	24.1				18/9/2013	07:00	25.3				20/12/2013	11:00	14.1				21/3/2014	06:00	15.3				19/6/2014	06:00	24				18/9/2014	06:00	25.4				19/12/2014	06:00	15.8
19/6/2013	07:00	24				18/9/2013	08:00	25.3				20/12/2013	12:00	14.1				21/3/2014	07:00	15.3				19/6/2014	07:00	24				18/9/2014	07:00	25.4				19/12/2014	07:00	15.7
19/6/2013	08:00	23.9				18/9/2013	09:00	25.3				20/12/2013	13:00	14.1				21/3/2014	08:00	15.2				19/6/2014	08:00	23.9				18/9/2014	08:00	25.3				19/12/2014	08:00	15.7
19/6/2013	09:00	23.9				18/9/2013	10:00	25.3				20/12/2013	14:00	14.2				21/3/2014	09:00	15.2				19/6/2014	09:00	23.9				18/9/2014	09:00	25.3				19/12/2014	09:00	15.7
19/6/2013	10:00	23.8				18/9/2013	11:00	25.3				20/12/2013	15:00	14.3				21/3/2014	10:00	15.2				19/6/2014	10:00	23.9				18/9/2014	10:00	25.4				19/12/2014	10:00	15.7
19/6/2013	11:00	23.9				18/9/2013	12:00	25.4				20/12/2013	16:00	14.4				21/3/2014	11:00	15.3				19/6/2014	11:00	23.9				18/9/2014	11:00	25.4				19/12/2014	11:00	15.8
19/6/2013	12:00	23.9				18/9/2013	13:00	25.4				20/12/2013	17:00	14.4				21/3/2014	12:00	15.3				19/6/2014	12:00	24				18/9/2014	12:00	25.4				19/12/2014	12:00	15.8
19/6/2013	13:00	24.1				18/9/2013	14:00	25.4				20/12/2013	18:00	14.4				21/3/2014	13:00	15.4				19/6/2014	13:00	24				18/9/2014	13:00	25.5				19/12/2014	13:00	15.8
19/6/2013	14:00	24.4				18/9/2013	15:00	25.5				20/12/2013	19:00	14.3				21/3/2014	14:00	15.4				19/6/2014	14:00	24				18/9/2014	14:00	25.6				19/12/2014	14:00	15.9
19/6/2013	15:00	24.7				18/9/2013	16:00	25.5				20/12/2013	20:00	14.3				21/3/2014	15:00	15.4				19/6/2014	15:00	24				18/9/2014	15:00	25.6				19/12/2014	15:00	15.9
19/6/2013	16:00	24.8				18/9/2013	17:00	25.5				20/12/2013	21:00	14.2				21/3/2014	16:00	15.4				19/6/2014	16:00	23.9				18/9/2014	16:00	25.6				19/12/2014	16:00	15.9
19/6/2013	17:00	24.9				18/9/2013	18:00	25.5				20/12/2013	22:00	14.2				21/3/2014	17:00	15.4				19/6/2014	17:00	23.9				18/9/2014	17:00	25.7				19/12/2014	17:00	15.9
19/6/2013	18:00	25				18/9/2013	19:00	25.5				20/12/2013	23:00	14.1				21/3/2014	18:00	15.4				19/6/2014	18:00	23.9				18/9/2014	18:00	25.7				19/12/2014	18:00	15.9
19/6/2013	19:00	25				18/9/2013	20:00	25.5				21/12/2013	00:00	14.2				21/3/2014	19:00	15.4				19/6/2014	19:00	23.9				18/9/2014	19:00	25.8				19/12/2014	19:00	15.9
19/6/2013	20:00	25				18/9/2013	21:00	25.5				21/12/2013	01:00	14.2				21/3/2014	20:00	15.5				19/6/2014	20:00	23.8				18/9/2014	20:00	25.8				19/12/2014	20:00	15.9
19/6/2013	21:00	24.9				18/9/2013	22:00	25.5				21/12/2013	02:00	14.2				21/3/2014	21:00	15.5				19/6/2014	21:00	23.8				18/9/2014	21:00	25.8				19/12/2014	21:00	15.9
19/6/2013	22:00	24.8				18/9/2013	23:00	25.4				21/12/2013	03:00	14.3				21/3/2014	22:00	15.5				19/6/2014	22:00	23.8				18/9/2014	22:00	25.7				19/12/2014	22:00	15.9
19/6/2013	23:00	24.7				19/9/2013	00:00	25.4				21/12/2013	04:00	14.3				21/3/2014	23:00	15.6				19/6/2014	23:00	23.7				18/9/2014	23:00	25.7				19/12/2014	23:00	15.9
20/6/2013	00:00	24.5				19/9/2013	01:00	25.5				21/12/2013	05:00	14.3				22/3/2014	00:00	15.6				20/6/2014	00:00	23.7				19/9/2014	00:00	25.7				20/12/2014	00:00	15.9
20/6/2013	01:00	24.5				19/9/2013	02:00	25.5				21/12/2013	06:00	14.3				22/3/2014	01:00	15.6				20/6/2014	01:00	23.6				19/9/2014	01:00	25.7				20/12/2014	01:00	15.9
20/6/2013	02:00	24.5				19/9/2013	03:00	25.5				21/12/2013	07:00	14.2				22/3/2014	02:00	15.6				20/6/2014	02:00	23.6				19/9/2014	02:00	25.7				20/12/2014	02:00	16
20/6/2013	03:00	24.6				19/9/2013	04:00	25.5				21/12/2013	08:00	14.1				22/3/2014	03:00	15.6				20/6/2014	03:00	23.5				19/9/2014	03:00	25.7				20/12/2014	03:00	16
20/6/2013	04:00	24.6				19/9/2013	05:00	25.5				21/12/2013	09:00	14.1				22/3/2014	04:00	15.5				20/6/2014	04:00	23.5				19/9/2014	04:00	25.6				20/12/2014	04:00	15.9
20/6/2013	05:00	24.6				19/9/2013	06:00	25.4				21/12/2013	10:00	14				22/3/2014	05:00	15.5				20/6/2014	05:00	23.5				19/9/2014	05:00	25.6				20/12/2014	05:00	15.8
20/6/2013	06:00	24.7				19/9/2013	07:00	25.2				21/12/2013	11:00	14				22/3/2014	06:00	15.5				20/6/2014	06:00	23.4				19/9/2014	06:00	25.5				20/12/2014	06:00	15.7
20/6/2013	07:00	24.6				19/9/2013	08:00	25.2				21/12/2013	12:00	14.1				22/3/2014	07:00	15.5				20/6/2014	07:00	23.4				19/9/2014	07:00	25.5				20/12/2014	07:00	15.6
20/6/2013	08:00	24.6				19/9/2013	09:00	25.2				21/12/2013	13:00	14.2				22/3/2014	08:00	15.4				20/6/2014	08:00	23.4				19/9/2014	08:00	25.5				20/12/2014	08:00	15.5
20/6/2013	09:00	24.5				19/9/2013	10:00	25.2				21/12/2013	14:00	14.3				22/3/2014	09:00	15.4				20/6/2014	09:00	23.4				19/9/2014	09:00	25.5				20/12/2014	09:00	15.4
20/6/2013	10:00	24.3				19/9/2013	11:00	25.3				21/12/2013	15:00	14.3				22/3/2014	10:00	15.5				20/6/2014	10:00	23.5				19/9/2014	10:00	25.6				20/12/2014	10:00	15.4
20/6/2013	11:00	24.2				19/9/2013	12:00	25.3				21/12/2013	16:00	14.4				22/3/2014	11:00	15.6				20/6/2014	11:00	23.5				19/9/2014	11:00	25.6				20/12/2014	11:00	15.5
20/6/2013	12:00	24				19/9/2013	13:00	25.4				21/12/2013	17:00	14.4				22/3/2014	12:00	15.6				20/6/2014	12:00	23.6				19/9/2014	12:00	25.6				20/12/2014	12:00	15.5
20/6/2013	13:00	24.2				19/9/2013	14:00	25.4				21/12/2013	18:00	14.4				22/3/2014	13:00	15.7				20/6/2014	13:00	23.6				19/9/2014	13:00	25.6				20/12/2014	13:00	15.6
20/6/2013	14:00	24.4				19/9/2013	15:00	25.5				21/12/2013	19:00	14.4				22/3/2014	14:00	15.7				20/6/2014	14:00	23.8				19/9/2014	14:00	25.7				20/12/2014	14:00	15.6
20/6/2013	15:00	24.8				19/9/2013	16:00	25.5				21/12/2013	20:00	14.4				22/3/2014	15:00	15.7				20/6/2014	15:00	23.8				19/9/2014	15:00	25.7				20/12/2014	15:00	15.7
20/6/2013	16:00	25.1				19/9/2013	17:00	25.5				21/12/2013	21:00	14.3				22/3/2014	16:00	15.8				20/6/2014	16:00	23.9				19/9/2014	16:00	25.7				20/12/2014	16:00	15.7
20/6/2013	17:00	25.2				19/9/2013	18:00	25.5				21/12/2013	22:00	14.2				22/3/2014	17:00	15.8				20/6/2014	17:00	23.9				19/9/2014	17:00	25.7				20/12/2014	17:00	15.6
20/6/2013	18:00	25.3				19/9/2013	19:00	25.5				21/12/2013	23:00	14.2				22/3/2014	18:00	15.9				20/6/2014	18:00	23.9				19/9/2014	18:00	25.7				20/12/2014	18:00	15.6
20/6/2013	19:00	25.3				19/9/2013	20:00	25.4				22/12/2013	00:00	14.2				22/3/2014	19:00	15.9				20/6/2014	19:00	23.9				19/9/2014	19:00	25.7				20/12/2014	19:00	15.6
20/6/2013	20:00	25.3				19/9/2013	21:00	25.4				22/12/2013	01:00	14.2				22/3/2014	20:00	15.9				20/6/2014	20:00	23.9				19/9/2014	20:00	25.7				20/12/2014	20:00	15.6
20/6/2013	21:00	25.3				19/9/2013	22:00	25.4				22/12/2013	02:00	14.2				22/3/2014	21:00	15.9				20/6/2014	21:00	23.9				19/9/2014	21:00	25.7				20/12/2014	21:00	15.6
20/6/2013	22:00	25.2				19/9/2013	23:00	25.4				22/12/2013	03:00	14.2				22/3/2014	22:00	15.9				20/6/2014	22:00	23.9				19/9/2014	22:00	25.7				20/12/2014	22:00	15.6
20/6/2013	23:00	25.2				20/9/2013	00:00	25.3				22/12/2013	04:00	14.3				22/3/2014	23:00	16				20/6/2014	23:00	23.8				19/9/2014	23:00	25.7				20/12/2014	23:00	15.6
21/6/2013	00:00	25.1				20/9/2013	01:00	25.3				22/12/2013	05:00	14.3				23/3/2014	00:00	16				21/6/2014	00:00	23.8				20/9/2014	00:00	25.7				21/12/2014	00:00	15.6
21/6/2013	01:00	25.1				20/9/2013	02:00	25.4				22/12/2013	06:00	14.3				23/3/2014	01:00	16				21/6/2014	01:00	23.7				20/9/2014	01:00	25.7				21/12/2014	01:00	15.6
21/6/2013	02:00	25				20/9/2013	03:00	25.3				22/12/2013	07:00	14.3				23/3/2014	02:00	16				21/6/2014	02:00	23.7				20/9/2014	02:00	25.7				21/12/2014	02:00	15.7
21/6/2013	03:00	25.1				20/9/2013	04:00	25.3				22/12/2013	08:00	14.2				23/3/2014	03:00	16				21/6/2014	03:00	23.6				20/9/2014	03:00	25.7				21/12/2014	03:00	15.7
21/6/2013	04:00	25.2				20/9/2013	05:00	25.2				22/12/2013	09:00	14.1				23/3/2014	04:00	16				21/6/2014	04:00	23.6				20/9/2014	04:00	25.7				21/12/2014	04:00	15.7
21/6/2013	05:00	25.1				20/9/2013	06:00	25.2				22/12/2013	10:00	14.1				23/3/2014	05:00	16				21/6/2014	05:00	23.5				20/9/2014	05:00	25.7				21/12/2014	05:00	15.6
21/6/2013	06:00	25.1				20/9/2013	07:00	25.1				22/12/2013	11:00	14.1				23/3/2014	06:00	15.9				21/6/2014	06:00	23.5				20/9/2014	06:00	25.6				21/12/2014	06:00	15.5
21/6/2013	07:00	25.1				20/9/2013	08:00	25.2				22/12/2013	12:00	14.1				23/3/2014	07:00	15.9				21/6/2014	07:00	23.5				20/9/2014	07:00	25.6				21/12/2014	07:00	15.4
21/6/2013	08:00	25				20/9/2013	09:00	25.2				22/12/2013	13:00	14.1				23/3/2014	08:00	15.9				21/6/2014	08:00	23.6				20/9/2014	08:00	25.6				21/12/2014	08:00	15.3
21/6/2013	09:00	24.9				20/9/2013	10:00	25.2				22/12/2013	14:00	14.2				23/3/2014	09:00	15.8				21/6/2014	09:00	23.6				20/9/2014	09:00	25.7				21/12/2014	09:00	15.3
21/6/2013	10:00	24.5				20/9/2013	11:00	25.3				22/12/2013	15:00	14.3				23/3/2014	10:00	15.8				21/6/2014	10:00	23.6				20/9/2014	10:00	25.7				21/12/2014	10:00	15.3
21/6/2013	11:00	24.3				20/9/2013	12:00	25.3				22/12/2013	16:00	14.4				23/3/2014	11:00	15.9				21/6/2014	11:00	23.7				20/9/2014	11:00	25.7				21/12/2014	11:00	15.3
21/6/2013	12:00	24.2				20/9/2013	13:00	25.3				22/12/2013	17:00	14.4				23/3/2014	12:00	15.9				21/6/2014	12:00	23.7				20/9/2014	12:00	25.7				21/12/2014	12:00	15.3
21/6/2013	13:00	24.2				20/9/2013	14:00	25.3				22/12/2013	18:00	14.5				23/3/2014	13:00	16				21/6/2014	13:00	23.7				20/9/2014	13:00	25.7				21/12/2014	13:00	15.4
21/6/2013	14:00	24.3				20/9/2013	15:00	25.3				22/12/2013	19:00	14.5				23/3/2014	14:00	16				21/6/2014	14:00	23.9				20/9/2014	14:00	25.7				21/12/2014	14:00	15.3
21/6/2013	15:00	24.7				20/9/2013	16:00	25.3				22/12/2013	20:00	14.4				23/3/2014	15:00	16				21/6/2014	15:00	24				20/9/2014	15:00	25.7				21/12/2014	15:00	15.4
21/6/2013	16:00	25.3				20/9/2013	17:00	25.3				22/12/2013	21:00	14.4				23/3/2014	16:00	16.1				21/6/2014	16:00	24.1				20/9/2014	16:00	25.7				21/12/2014	16:00	15.4
21/6/2013	17:00	25.6				20/9/2013	18:00	25.3				22/12/2013	22:00	14.2				23/3/2014	17:00	16.1				21/6/2014	17:00	24.1				20/9/2014	17:00	25.8				21/12/2014	17:00	15.4
21/6/2013	18:00	25.8				20/9/2013	19:00	25.3				22/12/2013	23:00	14.2				23/3/2014	18:00	16.1				21/6/2014	18:00	24.1				20/9/2014	18:00	25.8				21/12/2014	18:00	15.4
21/6/2013	19:00	25.8				20/9/2013	20:00	25.3				23/12/2013	00:00	14.2				23/3/2014	19:00	16.1				21/6/2014	19:00	24.1				20/9/2014	19:00	25.8				21/12/2014	19:00	15.4
21/6/2013	20:00	25.8				20/9/2013	21:00	25.2				23/12/2013	01:00	14.2				23/3/2014	20:00	16				21/6/2014	20:00	24.1				20/9/2014	20:00	25.8				21/12/2014	20:00	15.4
21/6/2013	21:00	25.7				20/9/2013	22:00	25.2				23/12/2013	02:00	14.4				23/3/2014	21:00	16				21/6/2014	21:00	24.1				20/9/2014	21:00	25.8				21/12/2014	21:00	15.4
21/6/2013	22:00	25.6				20/9/2013	23:00	25.2				23/12/2013	03:00	14.5				23/3/2014	22:00	16				21/6/2014	22:00	24.1				20/9/2014	22:00	25.8				21/12/2014	22:00	15.3
21/6/2013	23:00	25.5				21/9/2013	00:00	25.1				23/12/2013	04:00	14.5				23/3/2014	23:00	15.9				21/6/2014	23:00	24.1				20/9/2014	23:00	25.8				21/12/2014	23:00	15.3
22/6/2013	00:00	25.4				21/9/2013	01:00	25.1				23/12/2013	05:00	14.6				24/3/2014	00:00	15.9				22/6/2014	00:00	24				21/9/2014	00:00	25.8				22/12/2014	00:00	15.3
22/6/2013	01:00	25.4				21/9/2013	02:00	25.1				23/12/2013	06:00	14.6				24/3/2014	01:00	15.8				22/6/2014	01:00	24				21/9/2014	01:00	25.8				22/12/2014	01:00	15.3
22/6/2013	02:00	25.3				21/9/2013	03:00	25.1				23/12/2013	07:00	14.5				24/3/2014	02:00	15.8				22/6/2014	02:00	24				21/9/2014	02:00	25.8				22/12/2014	02:00	15.3
22/6/2013	03:00	25.3				21/9/2013	04:00	25.1				23/12/2013	08:00	14.4				24/3/2014	03:00	15.8				22/6/2014	03:00	24				21/9/2014	03:00	25.8				22/12/2014	03:00	15.3
22/6/2013	04:00	25.4				21/9/2013	05:00	25				23/12/2013	09:00	14.3				24/3/2014	04:00	15.8				22/6/2014	04:00	24				21/9/2014	04:00	25.7				22/12/2014	04:00	15.4
22/6/2013	05:00	25.6				21/9/2013	06:00	25				23/12/2013	10:00	14.3				24/3/2014	05:00	15.8				22/6/2014	05:00	23.9				21/9/2014	05:00	25.7				22/12/2014	05:00	15.4
22/6/2013	06:00	25.6				21/9/2013	07:00	24.9				23/12/2013	11:00	14.3				24/3/2014	06:00	15.8				22/6/2014	06:00	23.9				21/9/2014	06:00	25.7				22/12/2014	06:00	15.3
22/6/2013	07:00	25.7				21/9/2013	08:00	24.9				23/12/2013	12:00	14.4				24/3/2014	07:00	15.7				22/6/2014	07:00	23.9				21/9/2014	07:00	25.6				22/12/2014	07:00	15.2
22/6/2013	08:00	25.6				21/9/2013	09:00	24.9				23/12/2013	13:00	14.4				24/3/2014	08:00	15.7				22/6/2014	08:00	23.9				21/9/2014	08:00	25.6				22/12/2014	08:00	15.2
22/6/2013	09:00	25.5				21/9/2013	10:00	24.9				23/12/2013	14:00	14.5				24/3/2014	09:00	15.7				22/6/2014	09:00	23.9				21/9/2014	09:00	25.6				22/12/2014	09:00	15.2
22/6/2013	10:00	25.3				21/9/2013	11:00	24.9				23/12/2013	15:00	14.5				24/3/2014	10:00	15.6				22/6/2014	10:00	23.9				21/9/2014	10:00	25.7				22/12/2014	10:00	15.2
22/6/2013	11:00	25.1				21/9/2013	12:00	25				23/12/2013	16:00	14.6				24/3/2014	11:00	15.6				22/6/2014	11:00	23.9				21/9/2014	11:00	25.7				22/12/2014	11:00	15.2
22/6/2013	12:00	25				21/9/2013	13:00	25				23/12/2013	17:00	14.7				24/3/2014	12:00	15.7				22/6/2014	12:00	24				21/9/2014	12:00	25.7				22/12/2014	12:00	15.2
22/6/2013	13:00	24.9				21/9/2013	14:00	25				23/12/2013	18:00	14.7				24/3/2014	13:00	15.7				22/6/2014	13:00	24				21/9/2014	13:00	25.7				22/12/2014	13:00	15.3
22/6/2013	14:00	25.1				21/9/2013	15:00	25				23/12/2013	19:00	14.7				24/3/2014	14:00	15.7				22/6/2014	14:00	24.1				21/9/2014	14:00	25.7				22/12/2014	14:00	15.4
22/6/2013	15:00	25.4				21/9/2013	16:00	25				23/12/2013	20:00	14.7				24/3/2014	15:00	15.7				22/6/2014	15:00	24.3				21/9/2014	15:00	25.8				22/12/2014	15:00	15.4
22/6/2013	16:00	25.8				21/9/2013	17:00	25.1				23/12/2013	21:00	14.7				24/3/2014	16:00	15.7				22/6/2014	16:00	24.4				21/9/2014	16:00	25.9				22/12/2014	16:00	15.5
22/6/2013	17:00	26.1				21/9/2013	18:00	25.1				23/12/2013	22:00	14.5				24/3/2014	17:00	15.7				22/6/2014	17:00	24.5				21/9/2014	17:00	26				22/12/2014	17:00	15.6
22/6/2013	18:00	26.2				21/9/2013	19:00	25				23/12/2013	23:00	14.5				24/3/2014	18:00	15.7				22/6/2014	18:00	24.6				21/9/2014	18:00	26				22/12/2014	18:00	15.5
22/6/2013	19:00	26.2				21/9/2013	20:00	25				24/12/2013	00:00	14.5				24/3/2014	19:00	15.7				22/6/2014	19:00	24.7				21/9/2014	19:00	26.1				22/12/2014	19:00	15.5
22/6/2013	20:00	26.2				21/9/2013	21:00	24.9				24/12/2013	01:00	14.4				24/3/2014	20:00	15.7				22/6/2014	20:00	24.7				21/9/2014	20:00	26.1				22/12/2014	20:00	15.4
22/6/2013	21:00	26.2				21/9/2013	22:00	24.9				24/12/2013	02:00	14.5				24/3/2014	21:00	15.7				22/6/2014	21:00	24.7				21/9/2014	21:00	26				22/12/2014	21:00	15.3
22/6/2013	22:00	26.2				21/9/2013	23:00	24.9				24/12/2013	03:00	14.4				24/3/2014	22:00	15.6				22/6/2014	22:00	24.7				21/9/2014	22:00	26				22/12/2014	22:00	15.3
22/6/2013	23:00	26.2				22/9/2013	00:00	24.9				24/12/2013	04:00	14.4				24/3/2014	23:00	15.5				22/6/2014	23:00	24.7				21/9/2014	23:00	26				22/12/2014	23:00	15.2
23/6/2013	00:00	26.1				22/9/2013	01:00	24.8				24/12/2013	05:00	14.5				25/3/2014	00:00	15.5				23/6/2014	00:00	24.6				22/9/2014	00:00	26				23/12/2014	00:00	15.2
23/6/2013	01:00	26				22/9/2013	02:00	24.8				24/12/2013	06:00	14.5				25/3/2014	01:00	15.4				23/6/2014	01:00	24.6				22/9/2014	01:00	26				23/12/2014	01:00	15.3
23/6/2013	02:00	26				22/9/2013	03:00	24.8				24/12/2013	07:00	14.6				25/3/2014	02:00	15.3				23/6/2014	02:00	24.6				22/9/2014	02:00	26				23/12/2014	02:00	15.3
23/6/2013	03:00	25.9				22/9/2013	04:00	24.8				24/12/2013	08:00	14.6				25/3/2014	03:00	15.3				23/6/2014	03:00	24.5				22/9/2014	03:00	26				23/12/2014	03:00	15.3
23/6/2013	04:00	25.9				22/9/2013	05:00	24.8				24/12/2013	09:00	14.5				25/3/2014	04:00	15.3				23/6/2014	04:00	24.5				22/9/2014	04:00	26				23/12/2014	04:00	15.3
23/6/2013	05:00	26				22/9/2013	06:00	24.8				24/12/2013	10:00	14.4				25/3/2014	05:00	15.2				23/6/2014	05:00	24.5				22/9/2014	05:00	26				23/12/2014	05:00	15.3
[truncated: 210 more rows]
