# Supplementary material for: Successional dynamics of marine fouling hydroids (Cnidaria: Hydrozoa) at a finfish aquaculture facility in the Mediterranean Sea
Source: PLoS One. 2018 Apr 2;13(4):e0195352. doi: 10.1371/journal.pone.0195352 (PMC5880403; doi:10.1371/journal.pone.0195352)
Supplement: S2 Table — (XLSX) [file pone.0195352.s002.xlsx]

## Sheet: Foglio1
SURFACE COVER
SUCCESION EXPERIMENT
	Time of immersion 3 months (T1)									Time of immersion 6 months (T2)									Time of immersion 9 months (T3)									Immersion time 12 months (T4)
SAMPLE=	T10mR1	T10mR2	T10mR3	T13mR1	T13mR2	T13mR3	T16mR1	T16mR2	T16mR3	T20mR1	T20mR2	T20mR3	T23mR1	T23mR2	T23mR3	T26mR1	T26mR2	T26mR3	T30mR1	T30mR2	T30mR3	T33mR1	T33mR2	T33mR3	T36mR1	T36mR2	T36mR3	T40mR1	T40mR2	T40mR3	T43mR1	T43mR2	T43mR3	T46mR1	T46mR2	T46mR3
Aglaophenia picardi	5.25	11.83	0	0	0	7.69	0	0	0	4.3	1.33	103.8	0	0	0	42.61	0	0	9.99	1.43	13.16	0.32	0.31	0	0	0	0	0.46	1.46	17.95	0	0	0	0	0	0.23
Obelia dichotoma	3.46	19.86	3.3	0	0	0	0	0	2.83	0	0	0	0	2.11	0	0	0	0	0	0.2	0.89	0.06	19.74	0	1.2	4.94	0	2.52	2.27	0	0.12	6.76	0	2.83	2.58	6.82
Sertularella ellisii	0	0	2.81	0	0	0	0	0	0	0	0	0	0	0	0	0	0	0	5.8	0	5.51	0	0	0	0	0	0	3.18	6.69	0	0	0	0.38	0	0	0
Ventromma halecioides	0	0	0	0	0	0	0	0	0	0	2.19	11.02	0	0	0	0	0	0	0	0	0.62	0	0	0	0	0	0	0	0	0	0	0	0	0	0	0
Halecium petrosum	0	0	0	0	0	0	0	0	0	0	0	3.33	0	0	0	0	0.48	0	0.33	0	0	0	0	0	0	0	0	0	0	0	0	0	0	0	0	0
Turritopsis dohrnii	0	0	0	0	0	0	0	0	0	0	0	0	0	5.02	0	0	0	0	0	0	0	0	0	0	0	0	0	0	0	0	0	0	0	0	0	0
Eudendrium racemosum	0	0	0	0	0	0	0	0	0	0	0	0	0	8.56	0	5.38	0	0	0	0	12.88	0	0	8.04	0	4.42	0	0	0.1	0	2.12	0	0	0	0.87	6.53
Halecium pusillum	0	0	0	0	0	0	0	0	0	0	0	0	0	0	0	6.4	0	0	0	1.32	0.56	0.27	0.08	0.09	0	1.48	0	1.86	5.88	6.33	0	0.26	0.1	0.44	1	2.35
Bougainvillia muscus	0	0	0	0	0	0	0	0	0	0	0	0	0	0	0	0	0	0	0	0.57	2.06	0.14	0	0	0	0	0	0	0	0	0.42	0	0	0.22	0.19	1.14
Clytia hemisphaerica	0	0	0	0	0	0	0	0	0	0	0	0	0	0	0	0	0	0	0	0	0	0	0.95	0	0	0	0	0	0.19	2.97	0	0.17	1.24	0	0	0
Campanulinidae sp.	0	0	0	0	0	0	0	0	0	0	0	0	0	0	0	0	0	0	0	0	0	0	0	0	0	0.01	0	0	0	0	0	0	0	0	0	0
COLONIZATION EXPERIMENT
	Season of immersion (S2 = spring)									Season of immersion (S3 = summer)									Season of immersion (S4 = autumn)									Season of immersion (S1 = winter)
SAMPLE=	S20mR1	S20mR2	S20mR3	S23mR1	S23mR2	S23mR3	S26mR1	S26mR2	S26mR3	S30mR1	S30mR2	S30mR3	S33mR1	S33mR2	S33mR3	S36mR1	S36mR2	S36mR3	S40mR1	S40mR2	S40mR3	S43mR1	S43mR2	S43mR3	S46mR1	S46mR2	S46mR3	S10mR1	S10mR2	S10mR3	S13mR1	S13mR2	S13mR3	S16mR1	S16mR2	S16mR3
Aglaophenia picardi	0	0	0.37	0	0	0	0	2.96	0	3.22	3.21	0	0	0	0	0	0	0	1.56	5.45	2.63	0	1.25	1.31	1.87	1.78	0.88	5.25	11.83	0	0	0	7.69	0	0	0
Obelia dichotoma	0	0	0	0	0	0.06	0.09	0	0	0	0	0	0.02	0	0	0	0	0	0.62	0.24	0.69	0.85	2.22	1.78	0	0.37	0	3.46	19.86	3.3	0	0	0	0	0	2.83
Sertularella ellisii	0	0	0	0	0	0	0	0	0	0	0	0	0	0	0	0	0.04	0.41	2.17	1.92	0	0	0	0	0.16	0	0	0	0	2.81	0	0	0	0	0	0
Ventromma halecioides	3.39	36.07	5.67	2.76	0.15	16.1	4.52	1.08	0.85	0	0	0	0	0	0	0	0	0	0	0	0	0	0.48	0	0	0	0	0	0	0	0	0	0	0	0	0
Halecium petrosum	1.87	1.34	0.18	0	3.39	0	0	0	0	0	0	0	0	0	0	0	0	0	0	0	0	0	0	0	0	0	0	0	0	0	0	0	0	0	0	0
Eudendrium racemosum	0	0	3.68	0	0.46	0	0	0	0	19.46	23.19	6.45	63.9	15.62	21.68	13.87	18.89	0	0	0	0.42	0	0	0	0.22	0.14	0	0	0	0	0	0	0	0	0	0
Halecium pusillum	0	0	0	0	0	0	0	0	0	0	0	0	0	0	0	0.33	0.03	0.11	0	0	0	0	0	0	0	0	0	0	0	0	0	0	0	0	0	0
Bugainvillia muscus	0	0	0	0	0	0	0	0	0	0	0	0	0	0	0	0	0	0	0.05	5.09	1.34	0	0	0.4	0	0	0.17	0	0	0	0	0	0	0	0	0
SUBSTRATE PREFERENCE (%) OF FOULING HYDROIDS
SUCCESSION EXPERIMENT
	3 months underwater (col. July 2013)			6 months underwater (col. October 2013)			9 months underwater (col. January 2014)			12 months underwater (col. April 2014)
depth (m) =	0.2	3	6	0.2	3	6	0.2	3	6	0.2	3	6
PVC Panels	100	100	100	82.9971	54.557	63.0569	65.0647	44.6052	0	10.9786	0	6.82484
Clavelina lepadiformis (Müller, 1776)	0	0	0	4.47332	0	13.0569	16.3255	0	0	2.28049	0	0
Polychaete hard tubes	0	0	0	4.47332	31.9949	13.0569	0.962257	0	8.86685	0	0	2.29447
Polyandrocarpa zorritensis (Van Name, 1931)	0	0	0	8.05627	0	0	0	0	17.7788	12.0363	41.9961	20.1737
Bryozoans	0	0	0	0	13.4481	4.94576	0	0.141079	0	0	0	0
Mytilus galloprovincialis Lamarck, 1819	0	0	0	0	0	5.88343	17.6476	13.3191	13.3604	74.7047	57.6021	51.6338
Sponges	0	0	0	0	0	0	0	21.5578	0	0	0	0
Hydrocladia of Eudendrium racemosum	0	0	0	0	0	0	0	0	0	0	0	9.77011
Organic concretions	0	0	0	0	0	0	0	20.3768	56.6426	0	0	9.30316
Colonies of Sertularella ellisii	0	0	0	0	0	0	0	0	3.35137	0	0.401793	0
PRESENCE/ABSENCE DATA AND REPRODUCTIVE STATUS OF FOULING HYDROIDS
SUCCESION EXPERIMENT
	Time of immersion 3 months (T1)									Time of immersion 6 months (T2)									Time of immersion 9 months (T3)									Immersion time 12 months (T4)
SAMPLE=	S1 T1 0m R1	S1 T1 0m R2	S1 T1 0m R3	S1 T1 3m R1	S1 T1 3m R2	S1 T1 3m R3	S1 T1 6m R1	S1 T1 6m R2	S1 T1 6m R3	S1 T2 0m R1	S1 T2 0m R2	S1 T2 0m R3	S1 T2 3m R1	S1 T2 3m R2	S1 t2 3m R3	S1 T2 6m R1	S1 T2 6m R2	S1 T2 6m R3	S1 T3 0m R1	S1 T3 0m R2	S1 T3 0m R3	S1 T3 3m R1	S1 T3 3m R2	S1 T3 3m R3	S1 T3 6m R1	S1 T3 6m R2	S1 T3 6m R3	S1 T4 0m R1	S1 T4 0m R2	S1 T4 0m R3	S1 T4 3m R1	S1 T4 3m R2	S1 T4 3m R3	S1 T4 6m R1	S1 T4 6m R2	S1 T4 6m R3
Aglaophenia picardi	Present but infertile	Present but infertile	Absent	Absent	Absent	Present but infertile	Absent	Absent	Absent	Present but infertile	Present but infertile	Present. Present. 1 gonotheca/medusa budPresent. 2 gonothecae/medusa buds gonothecae/medusa buds	Absent	Absent	Absent	Present but infertile	Absent	Absent	Present but infertile	Present but infertile	Present. Present. 1 gonotheca/medusa budPresent. 2 gonothecae/medusa buds gonothecae/medusa buds	Present but infertile	Present but infertile	Absent	Absent	Absent	Absent	Present but infertile	Present but infertile	Present. 4 gonothecae/medusa buds	Absent	Absent	Absent	Absent	Absent	Present but infertile
Obelia dichotoma	Present but infertile	Present but infertile	Present but infertile	Absent	Absent	Absent	Absent	Absent	Present but infertile	Absent	Absent	Absent	Absent	Present and fertile	Absent	Absent	Absent	Absent	Absent	Present but infertile	Absent	Present but infertile	Present. 2 gonothecae/medusa buds	Absent	Present. 1 gonotheca/medusa bud	Present. 9 gonothecae/medusa buds	Absent	Present. 5 gonothecae/medusa buds	Present. 2 gonothecae/medusa buds	Absent	Present but infertile	Present but infertile	Absent	Present. 2 gonothecae/medusa buds	Present but infertile	Present but infertile
Sertularella ellisii	Absent	Absent	Present but infertile	Absent	Absent	Absent	Absent	Absent	Absent	Absent	Absent	Absent	Absent	Absent	Absent	Absent	Absent	Absent	Present but infertile	Absent	Absent	Absent	Absent	Absent	Absent	Absent	Absent	Present but infertile	Present but infertile	Absent	Absent	Absent	Present but infertile	Absent	Absent	Absent
Ventromma halecioides	Absent	Absent	Absent	Absent	Absent	Absent	Absent	Absent	Absent	Absent	Present but infertile	Present but infertile	Absent	Absent	Absent	Absent	Absent	Absent	Absent	Absent	Present but infertile	Absent	Absent	Absent	Absent	Absent	Absent	Absent	Absent	Absent	Absent	Absent	Absent	Absent	Absent	Absent
Halecium petrosum	Absent	Absent	Absent	Absent	Absent	Absent	Absent	Absent	Absent	Absent	Absent	Present but infertile	Absent	Absent	Absent	Absent	Absent	Absent	Present but infertile	Absent	Absent	Absent	Absent	Absent	Absent	Absent	Absent	Absent	Absent	Absent	Absent	Absent	Absent	Absent	Absent	Absent
Turritopsis dohrnii	Absent	Absent	Absent	Absent	Absent	Absent	Absent	Absent	Absent	Absent	Absent	Absent	Absent	Present but infertile	Absent	Absent	Absent	Absent	Absent	Absent	Absent	Absent	Absent	Absent	Absent	Absent	Absent	Absent	Absent	Absent	Absent	Absent	Absent	Absent	Absent	Absent
Eudendrium racemosum	Absent	Absent	Absent	Absent	Absent	Absent	Absent	Absent	Absent	Absent	Absent	Absent	Absent	Present but infertile	Absent	Present but infertile	Absent	Absent	Absent	Absent	Present but infertile	Absent	Absent	Present but infertile		Present but infertile	Absent	Absent	Present but infertile		Absent	Absent	Absent	Present but infertile	Present but infertile	Present but infertile
Halecium pusillum	Absent	Absent	Absent	Absent	Absent	Absent	Absent	Absent	Absent	Absent	Absent	Absent	Absent	Absent	Absent	Absent	Present but infertile	Absent	Absent	Present but infertile	Present but infertile	Present but infertile	Present but infertile	Present but infertile		Present but infertile	Absent	Present but infertile	Present but infertile	Present but infertile	Absent	Present but infertile	Present but infertile	Present but infertile	Present but infertile	Present but infertile
Bougainvillia cf. muscus	Absent	Absent	Absent	Absent	Absent	Absent	Absent	Absent	Absent	Absent	Absent	Absent	Absent	Absent	Absent	Absent	Absent	Absent	Absent	Present but infertile	Present but infertile	Present but infertile	Absent	Absent	Absent	Absent	Absent	Absent	Absent	Absent	Present but infertile	Absent	Absent	Present but infertile	Present but infertile	Present. 3 gonothecae/medusa buds
Clytia hemisphaerica	Absent	Absent	Absent	Absent	Absent	Absent	Absent	Absent	Absent	Absent	Absent	Absent	Absent	Absent	Absent	Absent	Absent	Absent	Absent	Absent	Absent	Absent	Present. Present. 1 gonotheca/medusa budPresent. 1 gonotheca/medusa bud gonothecae/medusa buds	Absent	Absent	Absent	Absent	Absent	Present. 4 gonothecae/medusa buds	Present. 2 gonothecae/medusa buds	Absent	Present. 1 gonotheca/medusa bud	Present. 4 gonothecae/medusa buds	Absent	Absent	Absent
Campanulinidae sp.	Absent	Absent	Absent	Absent	Absent	Absent	Absent	Absent	Absent	Absent	Absent	Absent	Absent	Absent	Absent	Absent	Absent	Absent	Absent	Absent	Absent	Absent	Absent	Absent	Absent	Present but infertile	Absent	Absent	Absent	Absent	Absent	Absent	Absent	Absent	Absent	Absent
COLONIZATION EXPERIMENT
	Season of immersion (S2 = spring)									Season of immersion (S3 = summer)									Season of immersion (S4 = autumn)									Season of immersion (S1 = winter)
SAMPLE=	S20mR1	S20mR2	S20mR3	S23mR1	S23mR2	S23mR3	S26mR1	S26mR2	S26mR3	S30mR1	S30mR2	S30mR3	S33mR1	S33mR2	S33mR3	S36mR1	S36mR2	S36mR3	S40mR1	S40mR2	S40mR3	S43mR1	S43mR2	S43mR3	S46mR1	S46mR2	S46mR3	S10mR1	S10mR2	S10mR3	S13mR1	S13mR2	S13mR3	S16mR1	S16mR2	S16mR3
Aglophenia picardi	Absent	Absent	Present but infertile	Absent	Absent	Absent	Absent	Present and fertile	Absent	Present and fertile	Present but infertile	Absent	Absent	Absent	Absent	Absent	Absent	Absent	Present but infertile	Present but infertile	Present but infertile	Absent	Present but infertile	Present but infertile	Present but infertile	Present but infertile	Present but infertile	Present but infertile	Present but infertile	Absent	Absent	Absent	Present but infertile	Absent	Absent	Absent
Bougainvillia muscus	Absent	Absent	Absent	Absent	Absent	Absent	Absent	Absent	Absent	Absent	Absent	Absent	Absent	Absent	Absent	Absent	Absent	Absent	Present but infertile	Present but infertile	Present but infertile	Absent	Absent	Present but infertile	Absent	Absent	Present but infertile	Absent	Absent	Absent	Absent	Absent	Absent	Absent	Absent	Absent
Eudendrium racemosum	Absent	Absent	Present but infertile	Absent	Present but infertile	Absent	Absent	Absent	Absent	Present but infertile	Present but infertile	Present but infertile	Present but infertile	Present but infertile	Present but infertile	Present but infertile	Present but infertile	Absent	Absent	Absent	Present but infertile	Absent	Absent	Absent	Present but infertile	Present but infertile	Absent	Absent	Absent	Absent	Absent	Absent	Absent	Absent	Absent	Absent
Halecium petrosum	Present and fertile	Present but infertile	Present but infertile	Absent	Present but infertile	Absent	Absent	Absent	Absent	Absent	Absent	Absent	Absent	Absent	Absent	Absent	Absent	Absent	Absent	Absent	Absent	Absent	Absent	Absent	Absent	Absent	Absent	Absent	Absent	Absent	Absent	Absent	Absent	Absent	Absent	Absent
Halecium pusillum	Absent	Absent	Absent	Absent	Absent	Absent	Absent	Absent	Absent	Absent	Absent	Absent	Absent	Absent	Absent	Present but infertile	Present but infertile	Present but infertile	Absent	Absent	Absent	Absent	Absent	Absent	Absent	Absent	Absent	Absent	Absent	Absent	Absent	Absent	Absent	Absent	Absent	Absent
Obelia dichotoma	Absent	Absent	Absent	Absent	Absent	Present and fertile	Present but infertile	Absent	Absent	Absent	Absent	Absent	Present but infertile	Absent	Absent	Absent	Absent	Absent	Present but infertile	Present and fertile	Present but infertile	Present but infertile	Present but infertile	Present and fertile	Absent	Present but infertile	Absent	Present but infertile	Present but infertile	Present infertile	Absent	Absent	Absent	Absent	Absent	Present but infertile
Sertularella ellisii	Absent	Absent	Absent	Absent	Absent	Absent	Absent	Absent	Absent	Absent	Absent	Absent	Present but infertile	Absent	Absent	Absent	Present but infertile	Present but infertile	Present but infertile	Present but infertile	Absent	Absent	Absent	Absent	Present but infertile	Absent	Absent	Absent	Absent	Present but infertile	Absent	Absent	Absent	Absent	Absent	Absent
Ventromma halecioides	Present but infertile	Present and fertile	Present but infertile	Present but infertile	Present but infertile	Present but infertile	Present but infertile	Present but infertile	Present but infertile	Absent	Absent	Absent	Absent	Absent	Absent	Absent	Absent	Absent	Absent	Absent	Absent	Absent	Absent	Absent	Absent	Absent	Absent	Absent	Absent	Absent	Absent	Absent	Absent	Absent	Absent	Absent
